# Supplementary material for: Blood pressure and risk of cancer: a Mendelian randomization study
Source: BMC Cancer. 2021 Dec 16;21:1338. doi: 10.1186/s12885-021-09067-x (PMC8675492; doi:10.1186/s12885-021-09067-x)
Supplement: Supplementary file 4 — Additional file 4: Supplementary Table S1. Genetic associations with systolic blood pressure, total and site-specific cancers. Supplementary Table S2. Genetic associations with diastolic blood pressure, total and site-specific cancers. Supplementary Table S3. Power calculations for total and site-specific cancers. Supplementary Table S4. Mendelian randomization estimates of systolic (per 10 mmHg increment) blood pressure on total and site-specific cancers. Supplementary Table S5. Mendelian randomization estimates of diastolic (per 5 mmHg increment) blood pressure on total and site-specific cancers. Supplementary Table S6. Mendelian randomization estimates of systolic (per 10 mmHg increment) and diastolic (per 5 mmHg increment) blood pressure on site-specific cancers in genetic consortia [file 12885_2021_9067_MOESM4_ESM.xlsx]

## Sheet: S1
Supplementary Table 1. Genetic associations with systolic blood pressure, total and site-specific cancers.
SNP	NEA	EA	Beta	SE	p-value	EAF	F-statistic	Total cancer		Bladder		Breast		Cervix		Colon		Endometrium		Esophagus/stomach		Kidney		Leukemia		Lung		Melanoma		Non-Hodgkin's Lymphoma		Oral cavity/pharyngeal		Ovary		Pancreas		Prostate		Rectum		Thyroid
								Beta	SE	Beta	SE	Beta	SE	Beta	SE	Beta	SE	Beta	SE	Beta	SE	Beta	SE	Beta	SE	Beta	SE	Beta	SE	Beta	SE	Beta	SE	Beta	SE	Beta	SE	Beta	SE	Beta	SE	Beta	SE
rs10008637	C	T	0.0107313	0.00150268	9.241e-13	0.5405	51	0.01986	0.007876	-0.00020002	0.0232475	-	-	-0.0100503	0.0172305	0.0651321	0.0233253	0.0115332	0.0302798	0.0782565	0.0432937	-0.0286053	0.0381195	-0.0373904	0.0477581	-0.0192848	0.0280477	-0.0296348	0.0175093	-0.0203048	0.0284347	0.0020978	0.0373097	0.097671	0.0404201	0.0184291	0.0526027	-0.025523	0.0144489	0.0200967	0.0304925	-0.0114655	0.0482162
rs10048404	C	T	-0.0129701	0.00157635	1.907e-16	0.3701	67.7	-0.02086	0.008138	0.023371	0.0304718	-0.0168571	0.0115344	-0.0184291	0.0182847	-0.0182328	0.0235811	-0.00886063	0.0309811	-0.0389322	0.0440711	-0.10643	0.0407464	0.0359381	0.0489697	-0.00866237	0.0278622	0.0116678	0.0176465	-0.0446865	0.0301782	0.0127813	0.0398122	0.0164343	0.0396349	-0.0292675	0.0551354	-0.0458334	0.0149639	0.0391567	0.0319092	-0.0435383	0.0525281
rs10057188	G	A	-0.0113184	0.00152582	1.191e-13	0.4584	55	0.001755	0.007901	-0.0131136	0.0292517	-0.0336282	0.011155	0.000300045	0.014331	0.0308717	0.023285	0.0314907	0.0314072	-0.036814	0.0426963	-0.00179838	0.0348638	-0.0433468	0.048445	0.0351092	0.0285987	-0.0103463	0.0171946	-0.0020978	0.0270872	-0.0187236	0.0392941	-0.00776974	0.037583	0.0669949	0.0550808	-0.000299955	0.013869	-0.0341115	0.0310881	0.0438474	0.0507913
rs10069690	C	T	0.0154129	0.00183487	4.473e-17	0.2582	70.6	-0.004693	0.008987	-0.122572	0.0424688	0.0439519	0.0141178	-0.0925792	0.0215331	-0.00349389	0.0280056	0.0140989	0.0411723	0.0525573	0.0520097	0.096621	0.0496338	0.120813	0.0647316	-0.119204	0.0402014	0.00662188	0.0235474	0.102033	0.0377484	-0.00915794	0.0494816	0.109926	0.0500537	0.0254204	0.0705833	-0.1144	0.0195747	-0.0163654	0.0367643	0.0943107	0.0689364
rs10087782	C	T	0.0112139	0.00150667	9.863e-14	0.4466	55.4	-0.007987	0.007919	0.0128175	0.0291539	-0.015723	0.0111956	-0.0167393	0.0177377	-0.0335568	0.0234	0.0214679	0.0310342	-0.0132879	0.0412016	-0.041343	0.0389084	-0.0430119	0.0484525	-0.058689	0.0289764	0.00249688	0.0162087	0.0307232	0.0289664	0.0257652	0.0397785	-0.00692392	0.0373304	-0.0615563	0.0553764	-0.0107577	0.0142498	-0.0683859	0.0315281	-0.0458345	0.0512565
rs10224002	G	A	-0.0182687	0.00167769	1.305e-27	0.7141	118.6	-0.01557	0.008659	0.00618086	0.0309102	-0.00954541	0.011966	-0.00280393	0.0181862	0.0227395	0.0253317	0.0125213	0.0332984	-0.0629398	0.0466381	-0.0212236	0.0410437	0.0805656	0.0544085	0.0313048	0.0312971	-0.0311811	0.0191249	-0.0151136	0.0306862	0.0741794	0.0454454	0.0434426	0.0440102	0.00776974	0.0557562	-0.0158246	0.01571	0.0151841	0.0329187	0.0684994	0.0569955
rs1036477	G	A	0.0191194	0.00245536	6.881e-15	0.8971	60.6	-0.005305	0.01306	0.122483	0.0517283	0.0100493	0.017831	-0.00471108	0.0272154	0.041046	0.0383806	0.0306262	0.0512355	-0.0522411	0.0680265	-0.0476159	0.0614659	-0.0349021	0.0755533	0.0412379	0.0468904	-0.0253178	0.0280446	0.0614713	0.0485674	0.0742722	0.068088	-0.0950802	0.0635851	0.0413339	0.0882866	0.0595888	0.0240896	-0.0209172	0.0486996	0.0125213	0.0781046
rs10409243	C	T	-0.0153085	0.00155676	8.103e-23	0.5904	96.7	0.01106	0.008124	-	-	-	-	-	-	-	-	-	-	-	-	-	-	-	-	-	-	-	-	-	-	-	-	-	-	-	-	-	-	-	-	-	-
rs1043069	G	T	0.0116418	0.00154699	5.261e-14	0.6156	56.6	0.003059	0.008068	0.0037928	0.0286478	-0.00783058	0.0111594	0.00339423	0.0171683	0.0120274	0.0231142	-0.00210221	0.0303345	0.0356567	0.0436026	-0.00080032	0.03437	0.0625052	0.0501845	-0.0147076	0.0283112	0.00508704	0.0170948	-0.0297378	0.0294871	0.0117309	0.0395808	0.00657832	0.037973	-0.00160128	0.0509634	0.0140015	0.0146824	-0.0153167	0.0307146	-0.0454159	0.051894
rs1044822	C	T	-0.0123383	0.00211195	5.156e-09	0.1482	34.1	0.007448	0.01096	-0.0428679	0.042926	0.0474061	0.0153539	0.00190181	0.0226909	0.0350056	0.0319871	0.0620882	0.0437634	-0.0119286	0.0565734	0.0878481	0.0530472	-0.00578324	0.062453	0.0132879	0.0380883	0.0216323	0.0241472	-0.0392207	0.0410621	-0.0890177	0.0585659	-0.0223484	0.0543439	-0.0221528	0.0740792	0.00430927	0.0190578	-0.0273233	0.0427802	0.114513	0.0697504
rs10460108	G	A	0.0106517	0.00149708	1.12e-12	0.4801	50.6	0.01222	0.00791	-0.00390762	0.0280145	-0.0185714	0.0111748	-0.0154183	0.0176139	-0.026036	0.0231944	-0.00290421	0.0293522	0.0270313	0.0420461	-0.00130085	0.0367372	0.0317893	0.0476393	-0.0425944	0.0286936	0.0195085	0.0174254	0.0641009	0.0291745	0.0403739	0.0403073	0.013311	0.0383166	-0.0665672	0.0551447	0.0512633	0.0144005	-0.0151136	0.0300539	-0.0215301	0.0495581
rs1063281	C	T	-0.0128607	0.00155605	1.4e-16	0.6031	68.3	-0.0009711	0.008091	0.0062193	0.028878	-0.0147901	0.0113871	0.0299439	0.0183449	-0.0199987	0.0234088	0.020713	0.0317563	-0.0620354	0.0438092	0.0219389	0.0386797	-0.0371994	0.0487298	-0.00458945	0.0270538	-0.0231304	0.0178241	-0.0224462	0.0291541	-0.0271287	0.0406084	-0.00707491	0.0385313	-0.0594946	0.0557997	-0.0182328	0.014742	-0.0464064	0.0317456	-0.0682192	0.0523387
rs1076485	C	T	0.0168557	0.00227236	1.193e-13	0.1304	55	0.01803	0.012	0.0339705	0.0441412	-0.00757127	0.0162245	-0.0369104	0.0273628	0.0741849	0.0342832	0.0687072	0.0466546	-0.102557	0.0677692	0.0426988	0.0568883	0.0677437	0.0707818	-0.0504079	0.043826	-0.0232281	0.0262835	-0.0151841	0.0419106	-0.0430595	0.0611193	-0.00846408	0.0566131	-0.01262	0.077687	0.00783058	0.020698	-0.00558438	0.0438666	-0.065975	0.0781821
rs10782230	G	A	0.0104776	0.00150066	2.912e-12	0.4845	48.7	0.009313	0.007867	0.030253	0.0299499	0.0276796	0.0111292	-0.0262524	0.0177865	-0.0111377	0.022486	0.0133892	0.030303	-0.00905884	0.0403949	0.0132879	0.0368682	-0.0188218	0.0465998	-0.0151841	0.0277334	-0.0129162	0.017098	-0.0168571	0.0282632	0.0268575	0.039702	-0.0490758	0.0399924	0.0268575	0.053125	-0.0198026	0.0144184	0.0230639	0.0304985	0.0805595	0.0513898
rs10887914	C	T	0.00998507	0.00150424	3.183e-11	0.4625	44.1	0.0108	0.007871	0.0068763	0.0283787	-0.00370686	0.0105081	-0.0106566	0.0173071	0.00955421	0.0222938	0.000699755	0.0270093	0.0785339	0.0430349	0.00925702	0.0364472	0.0887432	0.0486452	0.0546776	0.0286435	0.013311	0.0172522	0.0018982	0.0272304	-0.0603872	0.0408119	-0.036664	0.0396806	0.0248877	0.0532532	0.00767051	0.0139407	0.0461199	0.031053	0.0219572	0.0493567
rs10922502	G	A	-0.0142438	0.00155803	6.135e-20	0.628	83.6	0.007782	0.008112	-0.0199986	0.0305618	0.00558438	0.0111701	-0.0140989	0.0180693	0.0161686	0.0235261	0.0386436	0.0329597	0.0710175	0.0449229	0.0373921	0.0399987	-0.0229616	0.0485701	-0.0036065	0.0277458	0.0228372	0.0181795	-0.0125788	0.0288266	-0.0725707	0.0417911	0.0489806	0.041595	0.0270313	0.0552596	0.00935609	0.0146937	0.0030952	0.0295901	-0.00803217	0.0494043
rs10943605	G	A	0.0118905	0.00150449	2.718e-15	0.4887	62.5	0.004387	0.007867	-0.00508704	0.0280298	-0.0196065	0.0111406	0.00220242	0.0162573	-0.00975229	0.0222653	-0.0201947	0.0307262	-0.0139029	0.0408235	0.00390762	0.0358352	0.0668879	0.0484889	-0.0170538	0.0277299	-0.00279609	0.0161279	0.0264467	0.0286803	0.0739695	0.0406993	-0.00737275	0.0372669	0.0439519	0.0541729	0.0133892	0.014363	0.0603872	0.0311586	-0.0813956	0.0514031
rs11112548	T	A	0.0253333	0.0038206	3.343e-11	0.9556	44	-0.007889	0.01966	0.0874613	0.0778838	-0.00310481	0.0258313	-0.0187752	0.0423216	0.0199987	0.0560519	-0.0492953	0.0754899	-0.0972821	0.102568	0.0497421	0.0958023	0.00448991	0.110512	0.128393	0.0766664	0.117872	0.0462646	0.138195	0.077504	0.0802888	0.103929	0.0515483	0.0990383	0.0121262	0.126881	0.0560967	0.0369735	-0.0642186	0.0746628	-0.0824038	0.121813
rs111245230	C	T	-0.0372438	0.0041492	2.811e-19	0.9654	80.6	0.01227	0.02152	0.107957	0.0854237	-0.0287082	0.0295892	0.0670977	0.0497529	0.119204	0.066752	0.0686862	0.0871416	0.119737	0.122401	-0.0496105	0.0992887	-0.218032	0.120219	-0.016536	0.0720315	0.0241071	0.046493	-0.0815355	0.0750951	-0.191039	0.101307	0.0397975	0.106369	0.161098	0.163596	-0.0219389	0.0376501	0.0817643	0.0869377	-0.172569	0.127844
rs11145807	G	A	0.0106219	0.00160394	3.537e-11	0.4057	43.9	0.005629	0.008056	-0.0530844	0.0371771	-0.00330546	0.0121564	0.00707491	0.018232	0.024595	0.0267424	-0.00260339	0.0352194	0.0566638	0.0472858	-0.0429075	0.0452025	-0.0484552	0.0589221	-0.0126801	0.0333972	-0.00672255	0.0211687	0.043634	0.0344003	0.0560967	0.0472047	0.0227395	0.0440955	0.0630687	0.0658047	0.0018982	0.0161533	0.064476	0.0340941	0.0131136	0.0590348
rs11159091	G	A	0.0098408	0.0015081	6.792e-11	0.4615	42.6	0.003479	0.007908	-0.00747201	0.028539	-0.0104453	0.0110905	-0.0242047	0.0178666	0.0318003	0.0233189	0.0389488	0.0317666	-0.0460244	0.0430011	-0.0324672	0.0385934	0.0142003	0.0462902	0.0679577	0.028824	0.0383251	0.0176572	0.0197946	0.0286281	-0.00747201	0.0382048	-0.0542988	0.040308	-0.0643823	0.0554597	0.0438474	0.0145058	0.0134906	0.0300464	0.0202027	0.0495853
rs11191548	C	T	0.0546418	0.00275273	1.161e-87	0.9188	394	-0.002347	0.01484	0.135405	0.0589896	-0.00803217	0.0197272	-0.0344879	0.0326012	-0.0415514	0.0417749	-0.0100503	0.054109	0.043251	0.0788319	0.0812113	0.0739383	-0.0842516	0.0859707	0.043251	0.0527796	-0.0120726	0.0306513	0.029753	0.0526036	0.0542988	0.0752915	-0.0924443	0.0715959	0.0734363	0.102659	0.0548669	0.0272857	-0.151521	0.0544159	0.0041912	0.0853227
rs112280096	C	A	-0.0100995	0.00166563	1.333e-09	0.3624	36.8	-0.01168	0.008195	-0.0018982	0.0342587	-0.0359461	0.0130988	0.00843548	0.0185824	-0.0507882	0.027851	0.00140098	0.0345999	0.0778534	0.0481213	0.0225524	0.0445476	0.00531409	0.0559192	-0.0030952	0.033183	0.0138961	0.0220204	-0.0267393	0.0346933	0.0295318	0.0471206	0.0613436	0.0461139	-0.0817643	0.0685318	-0.036139	0.0178541	-0.00538547	0.0320481	-0.0384512	0.0628554
rs11248862	G	A	0.0139104	0.00230254	1.529e-09	0.1252	36.5	0.004865	0.01174	-0.0191828	0.0520583	0.0299471	0.0184313	-0.00742752	0.0261282	0.02137	0.0380053	-0.00934352	0.0526409	-0.0942008	0.071669	-0.0922249	0.0684929	0.123367	0.083106	-0.0735389	0.0520437	-0.0400931	0.0328037	0.0100493	0.0469513	-0.0123763	0.0645077	-0.0565704	0.0669822	-0.0656058	0.0972683	0.00667765	0.0240989	0.066443	0.0485887	-0.0584769	0.0916436
rs112557609	G	A	0.0141194	0.00158739	5.87e-19	0.3438	79.1	0.001145	0.008297	0.00642057	0.0297027	0.00220242	0.0109343	0.0146062	0.0184296	-0.00239712	0.0227118	0.00722605	0.0311351	0.00140098	0.0420124	0.0504515	0.04055	0.0487702	0.0504892	-0.0160702	0.0293364	-0.0344014	0.0185861	-0.00707491	0.0287574	0.0442654	0.0422667	0.0036065	0.0391175	-0.0360426	0.0569933	-0.00478852	0.014377	0.00672255	0.0305556	0.0764492	0.05363
rs1133400	G	A	-0.014801	0.0018706	2.528e-15	0.786	62.6	-0.002945	0.009465	-0.0244976	0.0421569	0.0235212	0.0151297	-0.0331432	0.0221478	-0.0421771	0.0314722	0.062787	0.0462515	-0.0385329	0.0544403	-0.104916	0.0521014	-0.0327298	0.0670045	0.0515483	0.0416437	0.040662	0.0265238	-0.0278852	0.0395982	-0.027474	0.0536283	0.0440169	0.0536473	-0.0671018	0.0762995	0.0177417	0.0204217	-0.00190181	0.0361975	0.0391246	0.0726149
rs1154214	G	T	-0.0101045	0.00152318	3.274e-11	0.3963	44	-0.005573	0.008042	-0.00330546	0.0280328	0.0141987	0.0113101	-0.0148091	0.0179224	0.0196065	0.0232773	-0.0277824	0.031966	0.0494566	0.0434154	-0.0199986	0.0383812	0.0266419	0.0479205	-0.00491204	0.0269865	0.0193123	0.0177401	-0.00320513	0.027151	0.0466927	0.0409976	0.0580802	0.0406857	-0.0558299	0.0560965	0.00608147	0.0141005	-0.0335568	0.0316253	-0.0760175	0.0529708
rs11579440	C	T	0.0133035	0.00211599	3.236e-10	0.8483	39.5	-0.00442	0.01103	0.0215658	0.0415127	0.0130149	0.0154548	0.00637961	0.0237053	-0.0178585	0.0314377	-0.038429	0.0435192	0.00826574	0.056139	-0.0619818	0.0533039	0.0399896	0.067679	0.0834216	0.0417029	-0.0332466	0.0243628	-0.0161294	0.0389122	-0.00080032	0.0544108	0.120269	0.0591955	0.0140015	0.0728779	-0.0230639	0.0201184	0.0316924	0.0432879	-0.0133892	0.0677237
rs11701033	G	C	-0.0108806	0.00195263	2.515e-08	0.8178	31.1	0.0111	0.01026	0.0429637	0.0398348	0.0018982	0.013505	-0.00783058	0.0218979	-0.00180162	0.0281521	0.00786896	0.0386337	-0.0223479	0.053388	0.0326608	0.0500045	0.0185273	0.0605266	0.00876151	0.0351016	-0.0190809	0.0223254	-0.0281937	0.0369721	-0.0604934	0.0518631	-0.0197946	0.0496421	0.125134	0.0752823	-0.0293258	0.0187073	-0.00742752	0.0378743	-0.0754781	0.0652057
rs117206641	C	T	0.0156915	0.00248392	2.664e-10	0.1108	39.9	-0.005373	0.01273	0.0873023	0.13714	-0.0575139	0.0634767	0.057841	0.148796	-0.0266419	0.11859	-0.0748291	0.148097	-0.920681	0.372483	-0.0147901	0.192659	-0.0946736	0.227727	-0.156063	0.141339	0.0419685	0.0735061	-0.13924	0.151488	-0.27604	0.2333	0.0411345	0.216048	0.155018	0.24906	-0.0586462	0.0707554	-0.209775	0.231757	-0.333324	0.265797
rs1173771	G	A	-0.0314478	0.00152914	5.92e-94	0.3987	422.9	0.007261	0.008032	0.027226	0.0304035	-0.0130852	0.0112788	0.0153811	0.0178279	-0.00310481	0.0220267	-0.00210221	0.029694	0.00369317	0.0398824	-0.0226547	0.0385315	0.0152826	0.0471329	-0.03015	0.0290677	0.0257652	0.0178027	0.00548493	0.0275213	-0.0400931	0.0411828	0.118938	0.040383	0.0668172	0.0556772	-0.0182658	0.0147656	0.0124225	0.0303984	0.0144944	0.0495955
rs11977526	G	A	-0.0159851	0.00155099	6.622e-25	0.4009	106.2	0.01542	0.008018	-0.0674717	0.0312601	0.0217345	0.0114071	0.00732678	0.0173844	0.0300469	0.0236118	0.0474061	0.0323498	-0.0470744	0.0439112	-0.0661622	0.0401043	0.000900405	0.0450902	0.0125788	0.0281883	-0.0124225	0.017582	-0.0532564	0.0299783	0.00944446	0.0392138	-0.0421012	0.0408433	0.0675297	0.0560123	0.00451016	0.0139326	0.0688143	0.0316828	-0.0256677	0.0510268
rs12042924	C	T	-0.00899005	0.00151001	2.624e-09	0.5284	35.4	0.01666	0.0079	0.00657832	0.028183	-0.00994933	0.0109942	0.0207825	0.0177037	0.00876151	0.0222218	0.0577971	0.0317952	0.0248877	0.0419541	-0.00350614	0.0353875	0.022544	0.0469147	-0.00420884	0.0264517	-0.0277824	0.0174874	-0.00752827	0.0273655	0.0586462	0.040758	-0.0481404	0.0398881	0.0355602	0.0539178	0.0248877	0.0145016	0.040662	0.031169	0.0461199	0.0509736
rs12103229	C	A	0.00891045	0.00149935	2.802e-09	0.5448	35.3	-0.02415	0.007905	-0.0179381	0.0296809	0.00581689	0.0107847	0.00702461	0.0171155	-0.0158733	0.0228646	0.0224501	0.0312186	-0.036814	0.0426005	-0.0511683	0.0389035	-0.0855353	0.0489169	-0.0199987	0.0281486	-0.0147901	0.0173725	0.0153167	0.028278	-0.0151841	0.0389393	-0.0670977	0.0401634	-0.064851	0.0551294	-0.015578	0.014461	-0.108406	0.0310289	-0.0178399	0.0492045
rs12153395	G	A	-0.0164328	0.00241766	1.069e-11	0.1147	46.2	0.01154	0.01233	-0.0979431	0.050109	-0.00019998	0.0171534	0.00571631	0.0260922	0.0388448	0.0359867	0.100262	0.0485902	-0.0256677	0.0656648	0.0478256	0.059516	-0.0121262	0.072161	-0.0484091	0.0461027	-0.000499875	0.0237189	-0.0175452	0.0445764	0.0167393	0.0602946	0.00410843	0.0583682	0.114513	0.0837994	-0.00608147	0.021677	-0.0178399	0.0471214	-0.145312	0.087453
rs12374077	G	C	0.0106617	0.00157952	1.48e-11	0.3443	45.6	0.01286	0.008284	0.00732678	0.029717	-0.0150856	0.011709	0.00873807	0.0180795	-0.0400857	0.0246289	0.0394687	0.0329778	-0.0358497	0.0446967	0.056782	0.0404412	0.0247026	0.0492593	0.00742752	0.0281407	-0.00806737	0.0176642	-0.000299955	0.0260387	0.00120072	0.0387239	-0.0105442	0.0397092	-0.0244975	0.055703	0.0178585	0.0150559	0.0353163	0.0323954	0.0710664	0.0534109
rs12408022	C	T	0.00964677	0.00172888	2.409e-08	0.2587	31.1	0.001518	0.009048	-0.0337249	0.0345098	0.00130085	0.0119295	0.0230639	0.0201721	-0.0141987	0.0258524	-0.0345946	0.0362115	-0.00448991	0.0455024	0.0681718	0.0438858	0.037598	0.0540247	0.0440564	0.0323947	-0.00399202	0.0185704	0.0264467	0.0325629	0.0172479	0.0443549	-0.00747201	0.0426404	0.108142	0.0617905	0.0195906	0.0163894	0.00833464	0.0335519	0.0883942	0.0577347
rs12511987	G	T	-0.0115871	0.00198591	5.393e-09	0.8226	34	0.01896	0.01035	-0.0331432	0.0388983	0.00349389	0.0137276	-0.00380724	0.0216609	-0.0354199	0.0301415	-0.0381173	0.0408648	0.0607187	0.0573738	0.0356567	0.0506678	-0.0602809	0.0623931	0.0485997	0.0383647	0.0114344	0.0223687	-0.00883895	0.035831	-0.0613436	0.0522885	0.0772388	0.0541581	-0.102254	0.0705163	0.0134097	0.0187541	0.062787	0.0418616	0.0154796	0.06406
rs12572586	C	T	-0.019398	0.00319251	1.232e-09	0.9377	36.9	0.02165	0.01638	0.0227395	0.0609089	0.0623173	0.0237107	0.0195085	0.036198	0.0387398	0.0485333	0.0736221	0.0673555	0.0660686	0.0906948	-0.0361454	0.077136	0.0544882	0.100597	0.016267	0.0569567	0.0166604	0.0353763	0.034981	0.0595554	-0.00934352	0.0779097	-0.0696717	0.0797719	0.0267393	0.109099	-0.0232686	0.0295083	-0.00642057	0.059616	-0.0282966	0.099727
rs12579720	G	C	-0.0128358	0.00175328	2.463e-13	0.2434	53.6	-0.01865	0.009118	-0.0010005	0.03116	-0.00440971	0.0124061	0.0167588	0.0202526	-0.00883895	0.0256713	0.0449734	0.0362472	0.0346912	0.0483788	0.0157749	0.0427008	0.00478852	0.0522444	0.0140015	0.0317281	0.0253753	0.0201696	0.0313048	0.0330788	-0.128857	0.0487531	-0.116534	0.0479796	-0.0812101	0.0650495	0.0028958	0.0154686	-0.0230639	0.035451	-0.0752625	0.0605174
rs12627651	G	A	0.017403	0.00169548	1.024e-24	0.2872	105.4	-0.009048	0.008725	0.00170145	0.0357322	-	-	-0.0129162	0.0201945	-0.038836	0.0295926	-0.0149871	0.0401438	0.00722605	0.0476935	-0.0109399	0.0461607	-0.0607187	0.0646385	-0.0141001	0.0363866	-0.0321767	0.0243234	0.00491204	0.0345205	0.0264467	0.0496486	0.0331432	0.0481277	-0.0264472	0.0695586	-	-	-0.022935	0.0362837	-0.0964005	0.0698834
rs12628032	C	T	0.0121642	0.00163419	9.813e-14	0.3094	55.4	-0.0165	0.008534	-0.0418135	0.0392088	-0.00299551	0.0129142	-0.0358497	0.0203373	0.00732678	0.0269586	0.046882	0.0403931	-0.0207825	0.0486181	0.0111621	0.0451027	0.00180162	0.0583625	-0.0295588	0.036646	-0.0339182	0.0237827	-0.0265446	0.0361935	0.0407178	0.0492372	-0.0127188	0.0459888	-0.0425804	0.0695383	-0.0446865	0.018682	-0.0495518	0.0365019	-0.0484091	0.0662073
rs12668436	C	T	-0.0107015	0.00174083	7.883e-10	0.7541	37.8	-0.008643	0.00912	0.0342082	0.0349903	0.00796817	0.012588	0.0195085	0.0204531	0.0146915	0.0261951	0.0255703	0.0360226	0.0433468	0.0495903	0.0227395	0.0437125	-0.0539283	0.055095	0.00915794	0.0314358	0.0262524	0.0203407	-0.0388448	0.0331519	-0.0532953	0.0460798	0.0114344	0.0435626	0.0157749	0.0603127	-0.0131866	0.0164442	0.00269636	0.0331345	0.102827	0.0611087
rs12694277	C	T	-0.0100398	0.00166903	1.796e-09	0.2946	36.2	-0.002456	0.008792	-	-	-	-	-	-	-	-	-	-	-	-	-	-	-	-	-	-	-	-	-	-	-	-	-	-	-	-	-	-	-	-	-	-
rs12698354	G	A	0.00966667	0.0015461	4.047e-10	0.4399	39.1	0.009513	0.007991	0.0780697	0.0308736	0.00140098	0.0105606	-0.0167588	0.017873	-0.0281014	0.0236371	-0.0478373	0.0325476	0.0770971	0.0437544	0.0343844	0.0390896	0.045102	0.049109	-0.00568382	0.0272135	0.0010005	0.0166624	-0.0347878	0.0296588	0.025523	0.0404258	-0.014593	0.0391305	0.0820781	0.0562581	-0.00159872	0.0133907	-0.0277124	0.0313131	0.0156214	0.0497125
rs1275988	C	T	-0.0269154	0.00153201	4.42e-69	0.6112	308.7	0.00284	0.008098	0.0278852	0.0307327	-0.00478852	0.0109291	-0.00697561	0.0174287	0.00190181	0.0217433	0.0309748	0.0322731	-0.00159872	0.0396178	0.0143018	0.0381977	0.00914166	0.0466783	0.0379096	0.0294755	0.0201007	0.0178813	-0.028879	0.0294092	0.0507671	0.0418532	-0.0161686	0.0394079	0.00330546	0.0519828	-0.0117309	0.0145832	-0.0240095	0.0313376	0.0800177	0.0532957
rs12780829	C	T	-0.012	0.00149736	1.111e-15	0.5391	64.2	0.003061	0.007878	0.0336282	0.0300435	0.00488803	0.0107222	-0.002002	0.0161165	0.00826574	0.0221963	0.00935609	0.0301194	-0.020713	0.0414195	-0.0742926	0.0388207	-0.0105555	0.0455851	-0.0616627	0.0286458	-0.0303561	0.0174873	0.00229736	0.0265116	-0.0036065	0.0376299	0.0602481	0.0402096	-0.00040008	0.0488671	-0.0275768	0.0144857	0.00677698	0.0289847	0.0902063	0.0517221
rs12921187	G	T	-0.0145522	0.00150882	5.189e-22	0.4283	93	-0.02391	0.00794	0.0433468	0.0305026	-0.028914	0.0113136	-0.0100503	0.0174698	-0.0560414	0.0236428	-0.0351092	0.0320557	-0.0405095	0.043064	0.00935609	0.0368565	-0.0170444	0.0469234	-0.0148091	0.0280631	-0.0537173	0.0178321	-0.0244976	0.0290184	-0.0850134	0.0414816	-0.0502412	0.0406741	0.0142973	0.0526064	-0.0592194	0.0145575	-0.00180162	0.0294692	-0.0215301	0.0500946
rs12946454	T	A	-0.0205224	0.00169541	1.005e-33	0.7348	146.5	0.01583	0.008887	-0.0188771	0.0333154	-0.00130085	0.011813	0.0254728	0.0202384	0.031111	0.0264802	0.0327576	0.0361245	-0.0844692	0.0479366	0.107059	0.0454009	-0.120136	0.0541457	0.0211742	0.032002	0.00985132	0.0194161	-0.0510828	0.0327708	-0.0524519	0.0454066	-0.00591747	0.0423829	-0.103695	0.0615569	0.0382587	0.016603	0.0417176	0.0354345	0.0131136	0.0552397
rs12958173	C	A	0.0146766	0.00163616	2.967e-19	0.297	80.5	-0.007431	0.008626	-0.00250313	0.0298173	0.00229736	0.0113087	0.00995033	0.0188203	-0.0208151	0.0251807	-0.0131866	0.0330476	-0.00160128	0.0441926	-0.084034	0.0433931	-0.0328332	0.0522763	0.0455468	0.0311117	0.0255703	0.0189989	-0.0390527	0.0319525	0.0336282	0.0434741	-0.0565704	0.0441668	0.0576083	0.0591385	-0.0226547	0.0159191	0.0503128	0.0337912	0.00139902	0.0517939
rs12979	G	C	0.0136269	0.00223553	1.091e-09	0.8698	37.2	0.00951	0.01162	0.0422929	0.0452502	-0.0232686	0.0162843	-0.0209172	0.0255839	-0.055407	0.0336747	0.0370067	0.0467825	0.0570417	0.0639968	0.0570417	0.0582757	0.0840654	0.0740236	0.0788112	0.0434643	-0.00561574	0.0242383	0.0125213	0.0409948	0.036139	0.0588908	-0.0331432	0.0568072	0.0237165	0.0779542	0.00488803	0.0199978	-0.013592	0.0431808	0.0739008	0.0780415
rs13082711	C	T	-0.0153582	0.00176122	2.783e-18	0.7617	76	-0.009067	0.009132	-0.0175532	0.0340664	-0.00702461	0.0126155	-0.00521357	0.0193439	-0.0351092	0.0267706	-0.037598	0.0364161	0.022055	0.048467	-0.0287082	0.0439733	0.085168	0.0583331	-0.0218367	0.0324862	-0.015723	0.0200572	0.0381625	0.03415	-0.00984834	0.0446822	-0.0692429	0.0460254	0.0688729	0.0651836	-0.0149106	0.0165969	0.0123237	0.034632	0.0902976	0.061801
rs13107325	C	T	-0.045204	0.00294682	4.219e-53	0.0739	235.3	0.06047	0.01496	0.026036	0.0544971	0.0441609	0.0209459	-0.0186255	0.0333806	0.00762903	0.0405507	-0.0504079	0.060942	0.0381173	0.0769987	-0.0281014	0.0714701	-0.00995033	0.0852602	-0.0490758	0.0545819	0.0603872	0.0325838	-0.0215658	0.0531612	-0.0365248	0.0752893	0.0535063	0.07345	-0.0274206	0.0993867	-0.032564	0.0274421	0.0777453	0.0569711	0.0730009	0.0932822
rs13139571	C	A	-0.0164129	0.00176367	1.329e-20	0.2366	86.6	0.01604	0.009292	0.0433251	0.0348519	0.0202027	0.0130159	-0.0172504	0.0207864	0.020713	0.0266191	-0.00079968	0.0349646	-0.0343048	0.049725	0.0596439	0.044746	-0.10562	0.0587892	-0.0403739	0.0336989	-0.00618086	0.0193653	-0.0103463	0.0323349	0.0124775	0.044815	0.114513	0.0457856	0.0751547	0.063097	0.00984834	0.0163431	0.0564645	0.0360291	-0.00129916	0.0564624
rs13149209	C	T	0.0139801	0.00182683	1.971e-14	0.7773	58.6	0.01195	0.009588	0.0594946	0.0373244	0.00389241	0.0127773	0.0250828	0.0216423	-0.00924258	0.0267188	-0.0648586	0.0377199	0.0366212	0.0516249	0.135841	0.0490494	-0.0471964	0.0572844	-0.0590072	0.0342098	-0.00853633	0.0203135	0.0310141	0.0349868	0.0765906	0.050416	0.0301412	0.0477292	0.11431	0.0689692	-0.0137947	0.017138	-0.0355236	0.0371242	-0.00712532	0.0571752
rs13209747	C	T	0.0254577	0.0015153	2.492e-63	0.4413	282.3	0.01668	0.007909	-0.0283931	0.0303235	0.00631993	0.0109606	0.00631993	0.0171073	-0.00179838	0.0216669	0.0240878	0.0314064	0.0356272	0.0426914	0.00290421	0.0356294	-0.0937635	0.049736	0.0488752	0.0289634	-0.00259663	0.01664	0.038429	0.0292954	0.0465676	0.0407539	0.0843603	0.0404064	0.0686001	0.0554191	0.00662188	0.0140939	0.0150121	0.0302738	-0.090389	0.0525393
rs13238550	G	A	0.012796	0.00153532	7.801e-17	0.3964	69.5	0.005635	0.008021	0.00551518	0.0285485	0.00672255	0.0109416	-0.00995033	0.0175923	0.0444745	0.0236244	0.0441609	0.0320578	0.0360418	0.0430814	0.0267547	0.0386509	-0.0020978	0.0453601	0.0303561	0.0288808	-0.0137056	0.0174617	-0.0199987	0.0290599	-0.0771462	0.0417705	0.00220242	0.0376188	-0.0512633	0.0558853	0.0175532	0.0146297	-0.015578	0.0305674	0.0190809	0.050007
rs13253358	C	T	0.0105821	0.00164094	1.128e-10	0.2979	41.6	-0.02175	0.00858	-0.0607187	0.033484	-0.00389241	0.0116398	0.0561472	0.0192007	-0.042197	0.0255831	0.0583709	0.0342862	0.0513986	0.0461632	-0.0128175	0.0402428	0.0679577	0.0524019	0.0407178	0.030958	0.0100503	0.0185113	-0.00279609	0.0295065	-0.0177417	0.0427879	0.0137947	0.0413508	0.0316971	0.0581825	-0.00975229	0.0154796	0.0443699	0.0335332	0.0519251	0.0550221
rs1327235	G	A	-0.021194	0.00149133	7.878e-46	0.5295	202	0.006624	0.007883	-0.0453112	0.0302178	-0.00300451	0.0104809	-0.0158246	0.0175253	0.0306262	0.0232234	0.012225	0.0303181	-0.061769	0.0429594	0.0560967	0.0389016	0.052118	0.0484005	0.0286846	0.0283915	-0.0216323	0.0173868	0.0212721	0.0285004	0.00667765	0.0375934	-0.0341775	0.0394769	-0.0219389	0.0528757	-0.00924258	0.0141539	0.0241071	0.0306167	0.0502177	0.0509964
rs1332813	C	T	0.0109602	0.0015626	2.317e-12	0.3514	49.2	-0.0155	0.008264	-0.00924258	0.0301813	-0.00230265	0.0231148	-0.0322133	0.0187427	0.0191161	0.0238936	-0.0147076	0.0319622	0.00806737	0.042078	0.0158733	0.0388686	0.038355	0.0497748	-0.0188771	0.0293145	-0.0185714	0.0182091	-0.0156214	0.0294598	0.0230327	0.0410569	-0.0176549	0.0403708	-0.0649653	0.0579692	0.0141001	0.0149201	-0.043534	0.0327771	-0.0444745	0.053304
rs13333226	G	A	0.0187562	0.001922	1.698e-22	0.8156	95.2	-0.004549	0.01016	-0.0403013	0.0383194	0.00399202	0.0136222	0.00727348	0.0219436	-0.0396768	0.0295467	-0.0545618	0.0400463	-0.0253178	0.0531329	0.10598	0.0520657	-0.0481404	0.0610111	0.0508832	0.0375594	0.00806737	0.0217265	-0.0295318	0.036582	0.0212721	0.0506203	-0.0234734	0.049406	-0.0118702	0.0661814	0.0068763	0.0178633	0.0317893	0.0399679	-0.0629398	0.064508
rs13359291	G	A	0.0215572	0.00206493	1.64e-25	0.1573	109	-0.01623	0.01101	-0.0789036	0.0433126	0.000100005	0.0147127	-0.0457379	0.0252685	-0.0345946	0.0325182	-0.00508704	0.040996	0.0282966	0.0574199	-0.0322736	0.0532709	-0.0194104	0.0644494	0.0232686	0.038426	0.0385329	0.0240801	-0.0235212	0.0396017	-0.0807501	0.0580924	0.0509776	0.0542357	0.047511	0.0736771	0.00501254	0.0188488	0.0144032	0.0410486	-0.0338215	0.0700187
rs13420463	G	A	0.0156368	0.0017926	2.715e-18	0.7734	76.1	-0.02689	0.009361	-0.0387408	0.0354146	-0.0216323	0.0131724	-0.0142003	0.0205973	-0.034695	0.0273293	-0.0403013	0.037163	0.0113355	0.0483167	-0.0121738	0.0434132	-0.0455205	0.0564231	0.00776974	0.0319609	0.00618086	0.019703	-0.0556184	0.0341821	0.0639133	0.0489597	0.00339423	0.0434467	-0.080126	0.0641401	-0.0139975	0.0169087	-0.0282966	0.0361199	0.0690595	0.0621137
rs1344653	G	A	-0.012607	0.00149311	3.087e-17	0.499	71.3	-0.008144	0.007864	-0.0760175	0.0301974	-0.00662188	0.0107364	0.00518653	0.0167758	0.0117309	0.0224347	-0.00904074	0.0298863	0.0105442	0.0405404	0.0200967	0.0375075	0.077794	0.0486287	-0.0311811	0.0283427	-0.00080032	0.0164761	-0.0353163	0.0289015	-0.018164	0.0389469	0.00895974	0.0374696	0.0465973	0.0541979	0.00568382	0.0138486	-0.0293258	0.030752	-0.0319035	0.0499985
rs1347345	G	A	-0.00898507	0.00155101	6.915e-09	0.6179	33.6	0.006797	0.008086	-0.0295588	0.0306191	-0.000499875	0.00976833	-0.00747201	0.0175415	0.022757	0.0236681	0.0688143	0.0328966	-0.0221528	0.0426543	0.0205089	0.0386459	-0.0164637	0.0474652	-0.00389241	0.0274839	-0.00439035	0.0169405	0.0365603	0.0299069	-0.0448778	0.0412327	0.0572055	0.0413837	-0.0232281	0.0542872	0.00410843	0.0138933	-0.0161686	0.0308213	0.0850134	0.0534667
rs1375564	C	T	0.0128308	0.00156857	2.844e-16	0.6395	66.9	0.00775	0.008249	0.00944446	0.0298779	0.023371	0.0116735	-0.0206846	0.0184045	0.0582649	0.0244529	0.0203048	0.0322828	0.0100503	0.0420072	0.0508723	0.0407489	-0.0179381	0.0482048	0.00742752	0.0279438	-0.0384512	0.0181749	0.0240878	0.0298383	0.0735389	0.0428239	0.0253178	0.0408133	0.0829469	0.0580633	-0.0119286	0.0148258	-0.0347878	0.0320983	-0.0379699	0.0522024
rs1378942	C	A	-0.0252537	0.0015906	9.37e-57	0.6676	252.1	0.006522	0.008414	0.03335	0.0324381	0.0364565	0.0119837	0.0473013	0.0191784	-0.00558438	0.0231738	0.0485602	0.0342768	0.0813185	0.0469227	0.0351092	0.0414006	-0.0732505	0.0518028	-0.00915794	0.0290204	-0.0131136	0.0184537	0.0222456	0.030671	0.0379096	0.043423	-0.0313048	0.0418609	0.0636856	0.059514	0.0371828	0.0156769	0.00511305	0.0307438	0.00440971	0.0501833
rs139354822	C	T	0.0304229	0.00484849	3.505e-10	0.9704	39.4	0.02848	0.02452	0.139849	0.100772	-0.0241902	0.0340032	-0.0609184	0.0546133	-0.00320513	0.0661701	-0.285152	0.0879974	0.0708312	0.134549	0.100659	0.12669	0.218252	0.169068	0.0941277	0.0940854	-0.109145	0.052652	0.0476467	0.0902898	-0.00803217	0.118222	0.0238142	0.11949	-0.0365603	0.160839	-0.0112632	0.0421847	0.086728	0.0999715	0.471627	0.201444
rs143112823	G	A	-0.0207512	0.00277237	7.162e-14	0.0876	56	-0.02452	0.01355	0.0624075	0.0526792	-0.0529719	0.0200464	0.0395728	0.0303808	0.00631993	0.038031	-0.0186255	0.0544762	-0.0582689	0.0759889	0.117996	0.0659337	0.178529	0.0814992	-0.0351741	0.0508252	0.00873807	0.0296024	-0.0606246	0.0527737	0.0442654	0.0689014	-0.00856323	0.065744	-0.0258627	0.0936047	0.011769	0.0248073	0.0640053	0.0529001	-0.0312079	0.0891799
rs143167197	G	A	-0.0215771	0.00307618	2.314e-12	0.9286	49.2	-0.008088	0.01542	0.0822249	0.0613419	-0.0362491	0.0215869	0.0135084	0.0335235	0.0448778	0.045913	-0.0503464	0.0602421	-0.0115666	0.0778517	-0.0386369	0.0725916	-0.0281937	0.089494	0.00219758	0.0511548	-0.0115666	0.0323335	-0.0948603	0.054966	-0.0779615	0.0760889	-0.0360418	0.0751128	0.0606246	0.108094	-0.0460439	0.0278957	-0.105138	0.0584123	0.0662558	0.101581
rs1438896	C	T	0.0103483	0.0016353	2.484e-10	0.2982	40	-0.01061	0.008607	-0.039989	0.0332592	-0.0196926	0.0122273	0.00079968	0.0184383	0.0359461	0.0252828	-0.00471108	0.032201	0.0844331	0.0464265	0.0514533	0.041983	0.0507882	0.0522104	-0.0105555	0.0298771	0.0147901	0.0187483	0.00079968	0.0300659	0.0540146	0.0438589	-0.046882	0.0440502	0.0352706	0.0583739	-0.0152152	0.0156758	0.00895974	0.032119	0.0711106	0.0554467
rs1446468	C	T	-0.0251891	0.00151472	4.379e-62	0.4538	276.5	0.006729	0.007914	0.0397014	0.0303657	-0.0198966	0.0112186	-0.026036	0.017885	0.00975229	0.0224691	0.0641009	0.0318869	-0.0381173	0.0427302	0.00796817	0.0367493	-0.0447882	0.048571	0.066443	0.0288159	-0.00591747	0.0166795	0.0195085	0.0285655	0.0180364	0.0392314	0.0176434	0.0386202	0.0402778	0.0543149	0.00548493	0.013998	-0.0243952	0.03082	0.0993927	0.0518086
rs1449544	C	A	0.0105323	0.00150466	2.565e-12	0.5436	49	0.01495	0.00791	-0.0456252	0.0303036	0.00448991	0.0106395	-0.00813298	0.0171231	-0.0216323	0.0230891	0.0352706	0.0316201	0.00389241	0.0397186	0.0692462	0.039262	0.0251803	0.0473218	-0.0129839	0.0276022	0.00259663	0.0165833	0.0202927	0.0285814	-0.0119714	0.0384725	-0.00914166	0.0378523	0.0637257	0.0553252	0.0281987	0.0146182	0.0416217	0.0312674	0.00995033	0.047946
rs1458038	C	T	0.0409602	0.00165517	3.82e-135	0.294	612.4	-0.006874	0.00866	0.0296348	0.0326412	-0.00488803	0.0117692	-0.0150856	0.0193175	-0.00458945	0.023724	-0.0658814	0.0353696	0.0356272	0.0461171	0.00873807	0.0400549	0.00020002	0.0481506	0.0323166	0.0310441	-0.038836	0.0194441	0.0177567	0.0309667	-0.0018982	0.041412	-0.0250828	0.0430992	-0.00399202	0.0555354	-0.0141987	0.0157216	0.0559356	0.0338646	0.0857758	0.0557905
rs1469760	C	T	-0.0123632	0.0015278	5.872e-16	0.5835	65.5	-0.003499	0.007965	-0.0414472	0.0304068	-0.00813298	0.0110533	0.00856323	0.0174211	0.00945516	0.022449	0.00618086	0.0300131	-0.00140098	0.0382297	-0.00260339	0.0364931	0.00508704	0.044987	0.0499324	0.0291535	-0.0143018	0.0173839	-0.0525573	0.0293588	0.00727348	0.038309	0.0370067	0.0403433	0.00369317	0.0512811	0.0182328	0.014592	0.00279609	0.0288895	0.0947646	0.052802
rs1530440	C	T	-0.028204	0.00191966	7.355e-49	0.1875	215.9	-0.008747	0.01008	-0.0366212	0.0384793	-0.0101483	0.0139614	0.0131866	0.0220873	-0.00618086	0.0279418	0.0400931	0.039763	0.0540339	0.0535783	-0.0771462	0.0508472	-0.0018982	0.0564571	0.0624075	0.0359768	-0.0009995	0.0206347	-0.00886063	0.0349962	0.0142003	0.0488337	0.0431163	0.0500261	0.0646452	0.068185	0.0121738	0.0179267	-0.0228372	0.038958	0.0349021	0.063071
rs1551355	C	T	0.0104378	0.00177241	3.886e-09	0.2334	34.7	0.003442	0.009339	0.0304592	0.0350388	0.0330399	0.01309	-0.00697561	0.0201108	-0.0351741	0.0276947	0.0296348	0.0366484	-0.0964913	0.0524626	0.00290421	0.0424063	-0.0656941	0.0584525	0.0275768	0.0332158	-0.00299551	0.0191635	0.0250102	0.0336099	-0.0371994	0.047847	-0.076498	0.0485879	0.00270365	0.0586339	-0.0215658	0.0171563	-0.0317893	0.036696	-0.0037928	0.0561617
rs1563788	C	T	0.0168408	0.00165374	2.359e-24	0.2867	103.7	0.01954	0.00876	0.00924258	0.0313681	0.0110609	0.0121585	0.00160128	0.0185949	-0.00935609	0.024477	-0.0372958	0.0348739	0.0631528	0.0470395	0.0178585	0.0411977	0.00270365	0.0497768	-0.0071742	0.0295757	0.0311811	0.0192238	0.00110061	0.0296991	0.0314907	0.0437998	-0.0702721	0.0448999	0.0676366	0.0596915	0.0328332	0.0159348	0.0148091	0.0331659	0.00410843	0.052226
rs1630736	C	T	-0.00848756	0.00153937	3.516e-08	0.465	30.4	0.02145	0.007923	0.00430927	0.0284422	0.0223479	0.0111936	0.0171462	0.0176653	0.0299439	0.0233429	0.0208151	0.0310654	-0.0384512	0.0428953	0.00692392	0.0362143	0.0395728	0.048321	-0.013607	0.027928	-0.0175452	0.0175197	0.0159262	0.0283673	0.0148091	0.0391718	-0.0316924	0.0396794	-0.043634	0.0548025	0.0144032	0.0144517	0.0712812	0.0313575	0.0264467	0.050143
rs167479	G	T	-0.0280697	0.00162464	7.209e-67	0.4726	298.5	-0.0005495	0.007874	-0.0243999	0.0353281	0.0171462	0.0124785	0.0208151	0.0184791	-0.0333381	0.0264534	0.0322133	0.0372995	0.0363528	0.0457151	-0.0952193	0.0446745	-0.0904804	0.0584175	0.016231	0.0329736	-0.0192142	0.0215308	-0.043251	0.0337972	0.0010005	0.041021	0.000700245	0.038537	-0.116449	0.0657836	0.0171462	0.0169234	0.0589011	0.0334434	-0.0363319	0.0602184
rs1694068	T	A	0.0132189	0.00154522	1.184e-17	0.6139	73.2	-0.00362	0.008104	0.0461487	0.0313909	0.00210221	0.0106834	0.0171462	0.0182017	-0.015578	0.0233131	0.00863719	0.0308598	0.0327298	0.0436441	0.0216323	0.0389903	-0.0318862	0.0487282	0.0813185	0.0298281	0.00904074	0.0174028	0.013592	0.0289716	0.0365603	0.0415209	0.028914	0.0406432	0.0761254	0.057277	-0.0197046	0.0148887	0.0704225	0.0323891	0.0177567	0.0506446
rs17030613	C	A	-0.0201642	0.00184491	8.359e-28	0.7898	119.5	-0.01367	0.009754	-0.00652122	0.0346379	0.0018982	0.0129273	0.0398936	0.0223481	-0.028914	0.0283159	0.0173486	0.037952	-0.0166376	0.0503775	0.014593	0.0459521	-0.00672255	0.0556194	-0.0146062	0.0338659	-0.0320068	0.0214587	0.00478852	0.0334638	-0.00080032	0.0454285	-0.016231	0.0472323	-0.0882849	0.0664259	0.0118298	0.017595	0.00628024	0.0360034	-0.0465676	0.0616974
rs17035181	G	T	0.0152935	0.00213356	7.613e-13	0.8552	51.4	-0.007524	0.01118	-0.0150121	0.040459	-0.00813298	0.0152275	-0.0102524	0.0241462	0.0120274	0.0314656	0.0138043	0.042945	0.0812113	0.0626903	0.0423888	0.0548579	-0.0824038	0.0666555	0.00488803	0.0374123	-	-	-0.0106566	0.0386996	-0.0159262	0.0540513	0.0278097	0.0556574	-0.0378057	0.0745325	-0.00160128	0.0190132	-0.0535063	0.0432163	-0.0272684	0.068995
rs17080102	G	C	-0.0402239	0.00295541	3.522e-42	0.0694	185.2	-0.02142	0.01529	-0.0339182	0.058706	0.0130852	0.0211496	0.0313875	0.0339015	-0.00448991	0.0422705	-0.00618086	0.0576062	0.0953002	0.0805783	-0.0987588	0.079512	0.0367677	0.0903326	-0.0562858	0.0571586	-0.0207825	0.0339073	0.0159262	0.0536393	-0.0749219	0.0812826	0.113729	0.0750939	0.104028	0.103399	0.0125788	0.0273031	0.0583709	0.0588027	0.0249076	0.0943677
rs17115145	C	T	0.00883085	0.00152731	7.386e-09	0.3967	33.4	0.008412	0.008044	0.0148091	0.029856	0.00793137	0.0111537	-0.0396053	0.0183228	0.034695	0.0236874	0.0565704	0.03235	0.00984834	0.0412315	-0.0157749	0.0381699	0.00793137	0.0465709	0.0568879	0.029297	-0.0152826	0.0176595	-0.0115332	0.0284493	0.0430119	0.0411442	-0.0324672	0.0404711	0.0298408	0.0547178	-0.0152826	0.0147133	0.0271657	0.0313843	-0.0320799	0.0515536
rs17249754	G	A	-0.0420199	0.00200357	1.25e-97	0.1683	439.8	0.01208	0.01046	-0.0177417	0.0386717	-0.0292675	0.0149063	0.0205089	0.0231312	-0.00229736	0.0280446	0.011769	0.0396558	-0.0191161	0.0544593	0.0077298	0.0476225	-0.041046	0.0635773	0.015723	0.0358968	-0.0258627	0.0231953	0.0131866	0.0362624	0.0390527	0.0519636	-0.0209784	0.0511818	0.0534008	0.0704179	-0.00119928	0.0178662	0.0486652	0.0403822	0.0112632	0.0628905
rs17367504	G	A	0.0446169	0.00205461	1.58e-104	0.8409	471.6	0.00045	0.01064	-0.0405095	0.0403941	0.00707491	0.0144962	0.00776974	0.0229317	0.050503	0.0321729	0.0417176	0.0431793	-0.0176549	0.055338	-0.00631993	0.0484215	0.0721346	0.0674776	-0.00873807	0.036381	0.00895974	0.0228423	-0.0482453	0.0389257	-0.0321101	0.0531431	0.027907	0.0531689	0.0247902	0.0724217	-0.0164343	0.0194271	-0.0285024	0.0409643	0.0995738	0.0725669
rs17477177	C	T	-0.0365721	0.00186307	9.006e-86	0.796	385.3	0.00339	0.009857	0.0474559	0.0382807	0.0129162	0.0138138	0.0103463	0.0214378	-0.0161294	0.0279942	0.0772388	0.0406036	-0.0459392	0.0525134	-0.0615563	0.0476427	-0.0277824	0.0582033	-0.0544562	0.0352801	0.0154796	0.0214878	-0.0231663	0.0351905	-0.0844692	0.0496268	-0.143409	0.0480269	-0.0134906	0.0641431	0.00119928	0.0170053	-0.00060018	0.0369736	0.0373921	0.0632829
rs17608766	C	T	-0.0343433	0.00215182	2.479e-57	0.8555	254.7	0.00194	0.01109	0.0146915	0.0413328	0.0291704	0.0159726	-0.0195906	0.0246205	-0.0319035	0.0323399	-0.018979	0.0430206	0.041046	0.0604701	0.0174469	0.0529351	-0.0149106	0.0646896	0.0300441	0.0405147	0.0357532	0.0253146	0.0359461	0.0414605	-0.00702461	0.052898	0.0202927	0.0547502	0.07139	0.0804529	-0.0398849	0.0204799	0.0489806	0.0446484	0.0705517	0.0747747
rs1799945	G	C	-0.0270896	0.00211764	1.827e-37	0.8505	163.6	0.02284	0.01098	-0.0733237	0.0412742	-0.0253178	0.0154032	-0.0107577	0.0238426	0.040662	0.0327375	0.0210763	0.0430122	-0.0319035	0.057548	0.034498	0.05351	-0.0443699	0.0654263	-0.0482453	0.0391578	-0.0373904	0.0241406	0.00019998	0.0412338	-0.0237805	0.0539717	0.0440169	0.0559381	-0.00060018	0.0733079	0.00239712	0.0189296	0.0509782	0.0439496	0.0500275	0.0716284
rs1813353	C	T	0.0258607	0.00158526	8.145e-60	0.6625	266.1	0.008071	0.008361	-0.0359381	0.0314643	0.00985132	0.0116477	0.00498754	0.017644	0.0384512	0.0246541	-0.0101514	0.0317787	-0.0123763	0.0427368	0.0321767	0.0405827	0.0256677	0.0498421	0.0322736	0.0301049	0.0276152	0.0185982	-0.0294288	0.0302651	-0.0644319	0.0424562	0.0837895	0.0430738	-0.00150113	0.0536569	0.0129162	0.0150816	-0.0325232	0.0324891	-0.00370686	0.0496914
rs1821295	C	T	-0.011209	0.00163325	6.749e-12	0.6987	47.1	-0.004624	0.008594	0.0256255	0.0326001	-0.0028958	0.0113658	-0.00548493	0.0182604	0.037079	0.0255579	0.0469868	0.0349194	-0.00856323	0.0436065	-0.0217615	0.0409296	-0.00439035	0.0486897	0.0698861	0.0319054	0.00350614	0.0176631	-0.0210763	0.0309101	0.00461061	0.0408709	0.0110609	0.0414892	0.0419685	0.0595839	0.0203048	0.0158527	0.00521357	0.0315504	0.0618754	0.0567119
rs1837164	T	A	0.00907463	0.00154889	4.664e-09	0.3697	34.3	-0.00708	0.008174	0.00737275	0.0294751	-0.0164343	0.0115646	-0.00370686	0.0174595	-0.0229616	0.0239193	-0.0560414	0.0331041	-0.00853633	0.0416658	-0.0693501	0.0408113	0.0028958	0.0457363	0.00339423	0.0275623	0.0299471	0.0181044	0.00707491	0.0281054	-0.0969515	0.0428348	-0.00330546	0.0380856	0.0171521	0.0541925	-0.00240288	0.0140542	-0.0593255	0.0326478	-0.034695	0.0522804
rs1848510	G	A	0.00914925	0.00157071	5.717e-09	0.3621	33.9	-0.01606	0.008183	-0.0957646	0.0316609	-0.0018982	0.010767	0.00601807	0.017678	0.0082338	0.0229738	0.0480354	0.0326258	-0.0356567	0.0440862	0.0218367	0.0388154	0.016841	0.0477951	0.00410843	0.0274552	0.00180162	0.0167913	-0.00319489	0.0274072	-0.0281014	0.0412409	-0.00836492	0.0389848	0.0288111	0.0550697	-0.0140015	0.0148695	0.00692392	0.0303893	0.0214279	0.0508919
rs1871190	G	T	0.00972139	0.00161258	1.656e-09	0.3349	36.3	0.007447	0.008426	-0.0447821	0.0325762	0.00210221	0.0111189	0.00020002	0.0187164	-0.00059982	0.0219818	0.00662188	0.0317452	0.00642057	0.042678	0.0397809	0.0409688	0.0327298	0.0506489	-0.0152826	0.0296842	0.0239854	0.0185842	-0.0185273	0.0304037	-0.0913022	0.0443522	-0.0285875	0.042154	0.123751	0.0580808	0.0253178	0.0154391	-0.00169856	0.0302826	-0.0285875	0.0535961
rs1882961	C	T	0.0121542	0.00162186	6.687e-14	0.3087	56.2	-0.007951	0.00857	0.0419685	0.0326314	-0.0492662	0.0121086	0.0201007	0.0191122	0.0107577	0.0243169	0.0425944	0.0340454	-0.0430595	0.0466211	0.0745081	0.0418264	-0.0415257	0.0525063	0.037079	0.0308519	0.0161294	0.0187603	0.0326265	0.0312663	0.0249076	0.0426915	-0.0438255	0.0436218	0.081427	0.0590831	0.026344	0.0157049	0.0293258	0.0332237	0.0945305	0.0551107
rs1891730	C	T	-0.00901493	0.00156127	7.74e-09	0.6166	33.3	0.006517	0.008152	0.0217615	0.0365848	-	-	0.0176434	0.0190566	0.0148886	0.0266628	-0.0198966	0.037887	0.0164637	0.0460748	-0.0433251	0.0453956	-0.0728933	0.0596405	-0.0265493	0.0347489	0.0276152	0.0225753	0.0683126	0.0354799	0.0536355	0.0482116	0.0293646	0.0454307	0.00478852	0.0616145	0.00985132	0.0171411	-0.00662188	0.0321546	0.0826854	0.0644718
rs189267552	T	A	-0.0431045	0.00691444	4.55e-10	0.0132	38.9	0.03205	0.03534	0.0195906	0.127506	-0.0150856	0.0481097	-0.0718554	0.0825242	0.0609184	0.0991746	-0.30822	0.166635	-0.17244	0.207615	-0.327359	0.204574	-0.0483139	0.211435	0.0820781	0.122805	-0.130677	0.0845267	-0.100388	0.135491	0.0453112	0.170726	0.12477	0.168399	0.2394	0.22717	-0.010841	0.0609863	0.132846	0.130909	-0.162034	0.247791
rs1906672	G	A	0.0147562	0.00178153	1.204e-16	0.2319	68.6	0.02017	0.009243	0.040822	0.0351791	0.00471108	0.0125239	0.0152152	0.0204602	0.0286053	0.0270349	-0.0370067	0.0374753	-0.0107421	0.047563	0.0331432	0.0445396	-0.0419094	0.057069	-0.0178399	0.0328672	0.0156214	0.0201353	0.03335	0.0337249	-0.00149888	0.0442185	-0.013607	0.0450605	0.0621946	0.0636421	0.00511305	0.0162027	0.0466724	0.0360757	-0.048028	0.0607407
rs1975487	G	A	-0.0098806	0.00152645	9.619e-11	0.4812	41.9	0.002664	0.00797	-0.14214	0.0562248	-0.00944446	0.0235094	-0.177215	0.0613183	-0.0381173	0.0481358	-0.099268	0.0587576	-0.240035	0.114792	0.0944007	0.0809665	-0.0615563	0.0880959	0.0116321	0.0496651	-0.0194887	0.0289931	0.0149871	0.0540868	-0.038429	0.0814073	0.0535408	0.0885469	0.0396053	0.0997312	0.00349389	0.0256636	0.0917584	0.0854545	0.0874613	0.0932011
rs2004776	C	T	0.0188507	0.0017587	8.365e-27	0.2397	114.9	-0.004381	0.009205	-0.031111	0.0351818	0.00390762	0.0124354	0.00280393	0.0191653	0.0253178	0.0266024	-0.040854	0.0371651	-0.0470744	0.050285	0.0204068	0.0435105	0.0152152	0.0535733	-0.000499875	0.0310594	0.0150121	0.0200656	0.0278852	0.0332425	-0.0205866	0.0457386	0.0414472	0.045772	0.0707444	0.0630874	-0.0179381	0.0169091	-0.0344014	0.0362487	-0.0392207	0.0593723
rs2011079	G	A	-0.00897512	0.00150738	2.616e-09	0.4839	35.5	0.0003979	0.007934	0.0415257	0.030381	0.00836492	0.0109929	-0.0153167	0.0176664	-0.00260339	0.0216113	0.00349389	0.0293303	-0.0241902	0.0420059	-0.030253	0.0385033	0.0201947	0.0468533	0.0303352	0.0285431	-0.00420884	0.0166496	0.0322736	0.0290689	-0.0432207	0.0406183	-0.0223479	0.0392208	0.0613773	0.0551368	-0.013592	0.0144258	-0.00974735	0.0296222	-0.0724632	0.0516702
rs2048558	G	A	-0.00818905	0.00151328	6.253e-08	0.4485	29.3	-0.02869	0.007911	-0.0483503	0.0304169	-0.0194887	0.0111842	-0.00531409	0.0170487	0.00915794	0.0223355	-0.037079	0.0316318	-0.0148091	0.0410889	-0.100705	0.0392385	0.0651321	0.0485247	-0.0507671	0.028798	-0.0610247	0.0175351	0.013311	0.0280987	-0.00994933	0.0384692	-0.0368715	0.0398408	-0.039989	0.0543359	-0.0666741	0.0143356	-0.0337636	0.031059	0.0237165	0.0497869
rs2071518	C	T	0.0137164	0.00170531	8.755e-16	0.2611	64.7	-0.004417	0.008921	0.0534008	0.0336868	-0.0010994	0.0119245	-0.0210763	0.0200681	0.0115666	0.0252043	-0.0140015	0.0343766	-0.019018	0.0466465	0.0739695	0.0432627	-0.0937635	0.0562262	-0.0129162	0.0308764	-0.0167588	0.0194923	-0.0182328	0.031942	0.0392607	0.0448243	0.0360418	0.0441743	0.0480354	0.0604699	-0.0141001	0.016197	-0.0355602	0.0351474	0.0188771	0.0547614
rs2076328	G	T	-0.0166169	0.00154963	7.962e-27	0.4892	115	-0.0008673	0.007877	-0.0178399	0.0348997	-0.0290732	0.012552	-0.0117309	0.0181831	-0.0285875	0.0263294	0.0580529	0.0379667	0.000100005	0.0426671	0.0149106	0.0422201	-0.0163654	0.0549953	0.00260339	0.0315198	0.0116678	0.021178	0.0455205	0.0338144	-0.0160702	0.0443069	0.0454159	0.0445121	-0.0663494	0.0648727	0.0148091	0.0167673	-0.00409162	0.031157	-0.0696193	0.0615292
rs2107595	G	A	0.0207761	0.00206275	7.369e-24	0.159	101.4	0.004335	0.01096	-0.0710175	0.0427494	0.00180162	0.0141076	0.0272684	0.0242923	0.00280393	0.0289705	0.0150121	0.0413744	-0.0447821	0.0594083	-0.0232281	0.0519568	-0.0315956	0.0653538	0.0708517	0.0386104	-0.00588266	0.0228392	0.00180162	0.0356832	0.0350056	0.054488	0.0948603	0.0537452	-0.076498	0.0773114	0.0173496	0.0195482	-0.0340149	0.042901	-0.0326608	0.0688038
rs2240736	C	T	0.0203383	0.00170886	1.168e-32	0.7344	141.7	-0.004336	0.008928	-0.0375848	0.0401239	0.00994933	0.0139761	0.00471108	0.0196908	0.0169427	0.0292952	0.00793137	0.0400636	0.0321101	0.0517503	0.0819696	0.0513672	-0.112793	0.0643989	-0.0481233	0.0383084	-0.0314018	0.0244741	-0.0449734	0.0378051	0.0758017	0.0537085	-0.00975229	0.0474778	0.0197946	0.0701576	-	-	-0.00129916	0.0354511	0.108254	0.0719373
rs2282978	C	T	0.0139403	0.00159646	2.507e-18	0.6677	76.2	-0.01207	0.0084	0.000499875	0.0281532	-0.0131866	0.0117186	0.0241071	0.018981	-0.0194887	0.0241715	0.0935814	0.0341209	0.00359354	0.0418615	-0.0461487	0.040686	-0.0320068	0.0500426	0.0127188	0.02923	-0.00260339	0.0171981	0.00985132	0.0292719	-0.101037	0.0425379	-0.0644319	0.0421495	0.0475513	0.0579069	-0.00511305	0.0146786	-0.00060018	0.0296451	-0.0506619	0.0534683
rs2286526	C	T	0.0202438	0.0017113	2.768e-32	0.7179	139.9	-	-	-	-	-	-	-	-	-	-	-	-	-	-	-	-	-	-	-	-	-	-	-	-	-	-	-	-	-	-	0.0198966	0.0189677	-	-	-	-
rs2289125	C	A	-0.0128955	0.00186661	4.901e-12	0.2205	47.7	0.001268	0.009654	0.0525925	0.0364186	0.00229736	0.0128756	-0.00451016	0.0202312	0.040566	0.0281178	-0.0231663	0.0378512	-0.057947	0.0533051	-0.011769	0.0447242	0.0462154	0.0577413	-0.0721407	0.0358183	-0.084578	0.0217028	0.0252778	0.0346242	0.0188218	0.0473149	0.0570417	0.04823	-0.110373	0.0696457	0.0101483	0.0171455	-0.0601747	0.0388202	-0.0728933	0.063793
rs2291435	C	T	-0.0130348	0.0015075	5.313e-18	0.5335	74.8	-0.01358	0.007886	0.0398849	0.0302979	0.00320513	0.0106658	-0.0113355	0.017363	-0.0157749	0.0228044	-0.000299955	0.0300172	0.00843548	0.0401078	-0.0331446	0.0383074	0.00150113	0.043062	-0.0271287	0.0284251	-0.036139	0.0175357	0.0119714	0.0279697	-0.00229736	0.0365201	0.0113643	0.0379686	-0.036814	0.0539662	-0.0254728	0.014483	-0.0611892	0.0311823	0.0498207	0.051103
rs2300481	C	T	0.00985572	0.00154015	1.563e-10	0.3865	40.9	0.006988	0.008086	0.00853633	0.0293422	0.00330546	0.0107939	-0.0226417	0.018303	0.00591747	0.02259	0.011769	0.0311192	0.0770971	0.0438626	0.0351092	0.0391591	-0.0192142	0.0479257	-0.0174469	0.028763	0.0145047	0.0176928	-0.0147901	0.0288539	0.0246001	0.0404771	-0.0551508	0.0414401	-0.00269636	0.0522722	0.0306654	0.0148354	0.0523465	0.0317662	-0.022055	0.0507823
rs2306374	C	T	-0.0140547	0.0020437	6.113e-12	0.838	47.3	4.599e-05	0.01069	-0.0358345	0.0401548	-0.0160278	0.0149991	-0.0208151	0.0237648	0.0193123	0.030969	-0.0218367	0.0413358	0.10616	0.0607201	0.0384512	0.0524739	0.0925792	0.0682596	0.0169554	0.0377634	-0.0177567	0.0232407	0.0601539	0.0404007	0.0989399	0.0572712	-0.0942008	0.0530062	-0.00883895	0.0692134	0.0333381	0.0198593	-0.0412387	0.0412864	0.170502	0.0744678
rs231708	G	C	-0.0140498	0.00162244	4.741e-18	0.6921	75	-0.01053	0.008464	0.0137947	0.0313082	-0.0071742	0.0116571	-0.0168571	0.0188169	-0.0228372	0.0245821	-0.0101483	0.0322817	0.0465676	0.0463048	-0.0071742	0.038903	0.0147076	0.0498482	0.0390527	0.030968	-0.0281987	0.0188007	0.00320513	0.0284798	-0.00568382	0.0404767	0.020713	0.0418886	0.102697	0.0607109	0.0146062	0.0154556	-0.00478852	0.0308181	-0.0129162	0.0520791
rs2327009	C	T	0.00983582	0.00150627	6.584e-11	0.4734	42.6	0.01465	0.007875	0.0501361	0.0302962	-0.00339423	0.010391	-0.0384512	0.0178243	0.0145047	0.0226462	0.0159262	0.0306151	0.00863719	0.0402787	-0.00886063	0.0365681	-0.0419094	0.0481221	0.0128826	0.0275899	0.00994933	0.0170148	-0.00955421	0.0276948	0.0242927	0.0395673	-0.0556239	0.0400349	-0.0558131	0.0548673	-0.0018982	0.0133777	-0.00816656	0.0294863	-0.0301412	0.0500307
rs2354862	C	A	0.0124726	0.00157529	2.423e-15	0.6407	62.7	-0.01308	0.00821	-0.0324199	0.0311495	-0.0116678	0.0114793	-0.00180162	0.0173575	0.0289761	0.0242158	0.0164637	0.0319171	0.00458945	0.0411244	0.00059982	0.0340475	-0.0850134	0.0502676	-0.00150113	0.0277769	-0.013592	0.0178811	0.0106432	0.0289999	0.0184291	0.0407334	-0.0196926	0.0402572	0.00179838	0.0519994	-0.0149106	0.0149338	-0.0149106	0.0311195	0.00339423	0.04966
rs2467099	C	T	-0.0122488	0.00179232	8.262e-12	0.2232	46.7	0.008113	0.00939	0.0193867	0.0347897	-0.00159872	0.0124275	-0.00259663	0.0197126	0.0308717	0.0273177	-0.0248877	0.037237	0.00110061	0.0472658	0.0465676	0.0454582	0.0209172	0.0551907	-0.0312079	0.0340973	-0.00657832	0.0199429	0.0565704	0.0342519	-0.0751075	0.0495545	-0.0194104	0.04625	-0.0547722	0.0659587	0.0104545	0.0167128	0.0487702	0.036572	0.0258308	0.0586067
rs2498323	G	A	0.0157761	0.00257145	8.515e-10	0.098	37.6	-0.0006993	0.01309	0.0169427	0.0564555	0.0454159	0.0205386	0.0142003	0.029784	-0.0266419	0.0433624	0.0358345	0.0606017	-0.077979	0.0792677	0.00642057	0.0677549	-0.0524027	0.0958371	0.0751547	0.0553243	-0.00578324	0.0338518	0.0137947	0.0527685	0.0672087	0.074583	0.0526627	0.07179	0.0817525	0.103631	-0.0223484	0.0281335	-0.0701788	0.0570928	0.0505567	0.0974243
rs2521501	T	A	-0.0314129	0.00164864	6.396e-81	0.6745	363.1	-0.0009619	0.008472	-0.00984834	0.0366305	0.00339423	0.012789	0.0211742	0.0200279	0.0372958	0.0286705	0.0593061	0.0411073	-0.00994933	0.046745	-0.090253	0.047232	0.0426763	0.0617624	-0.030253	0.0361174	-0.0507671	0.0233115	0.0773313	0.0370713	-0.0159262	0.0474356	0.0166604	0.0459513	0.140631	0.0723687	0.00856323	0.0176263	-0.00430927	0.0331867	-0.00954541	0.0615384
rs2610990	G	A	-0.0144428	0.00170875	2.863e-17	0.2641	71.4	-0.00227	0.008948	-0.00974735	0.0324796	-0.00883895	0.0124136	-0.0295318	0.0203607	0.0112366	0.0252896	0.00995033	0.0340314	0.0199007	0.0466894	-0.0155198	0.0423186	-0.0332466	0.0543213	0.0243023	0.0318622	-0.0264467	0.0199608	0.0115332	0.0314482	0.0638195	0.0454214	-0.0363528	0.0451916	-0.0217345	0.0602589	0.0178399	0.0162752	0.067939	0.034882	-0.0452066	0.0581214
rs2618647	G	A	-0.00937313	0.00149877	4.006e-10	0.5055	39.1	0.01382	0.007893	0.0357532	0.0301736	-0.0154183	0.0111255	-0.00110061	0.0160388	0.0366212	0.0233611	-0.0144032	0.0305026	0.00786896	0.040071	0.0611892	0.0390438	-0.00561574	0.045062	-0.0230639	0.0282682	0.0009995	0.0153891	-0.0313875	0.0289257	-0.00440971	0.037655	-0.0596439	0.0402291	0.0110388	0.0518963	0.0428679	0.0144868	0.012225	0.0297566	-0.0114655	0.048297
rs262986	G	A	-0.011796	0.00151753	7.666e-15	0.4704	60.4	0.006202	0.007924	-0.0411419	0.0303344	0.0149106	0.0111087	0.00240288	0.0167297	-0.0139029	0.0227378	0.0487702	0.0317379	0.0229616	0.0419277	0.0225524	0.0378493	0.00040008	0.0457608	-0.0168571	0.0280287	0.00220242	0.016436	0.0326265	0.0289472	0.0440564	0.0404535	0.00240288	0.0372307	-0.0347878	0.0540225	0.0151136	0.0144051	0.0392607	0.0311931	-0.0365248	0.0507682
rs267517	G	A	-0.0129851	0.00155616	7.176e-17	0.5916	69.6	0.007027	0.008037	0.00672255	0.0289822	0.00020002	0.00949089	-0.0384512	0.0182013	0.00260339	0.0218056	0.0176549	0.0316493	-0.00369317	0.0398243	0.046882	0.0397716	0.00270365	0.0458596	-0.00389241	0.0274063	-0.0010994	0.0161492	-0.0514533	0.0297089	-0.0238142	0.0404033	-0.0430595	0.0406383	0.12772	0.0574363	0.00682323	0.0142488	-0.0293646	0.0314179	-0.0456424	0.0518564
rs2745599	G	A	0.0107662	0.00157804	8.955e-12	0.552	46.5	-0.004444	0.007943	-0.0414472	0.0362653	-0.0343844	0.012575	-0.0107577	0.0181794	0.0166604	0.026116	0.0110388	0.0361413	-0.0232686	0.0454071	-0.00652122	0.0417901	0.0290732	0.0568281	-0.0331432	0.0341124	0.0395091	0.0220923	-0.00230265	0.0306446	-0.0401972	0.0461843	-0.012275	0.0426025	0.0787188	0.0659104	-0.00853633	0.0166856	-0.0140989	0.0324121	-0.0731085	0.0616992
rs2759308	G	A	0.0156965	0.00150548	1.89e-25	0.4749	108.7	0.00376	0.007886	-0.018331	0.0295079	0.0137947	0.0111063	0.00350614	0.0164524	-0.0154796	0.0227946	-0.0357532	0.031592	-9.9995e-05	0.0426629	-0.00637961	0.0363788	0.00380724	0.0440732	0.0118702	0.0274526	0.00471108	0.016396	-0.0144944	0.0281919	-0.0143959	0.0387419	0.0153167	0.0382949	0.0470916	0.0544046	-0.00169856	0.0134416	0.0381173	0.03099	0.00904074	0.0478179
rs2761436	C	T	0.00914925	0.00150308	1.151e-09	0.5368	37.1	-0.007186	0.007898	-0.00965326	0.0288324	0.0062193	0.0107753	-0.0103463	0.0174239	0.0155198	0.0228953	0.0172479	0.0309117	0.0100503	0.0405019	-0.0104453	0.0366752	-0.132431	0.04881	-0.0396053	0.0287374	0.002002	0.0166191	-0.0300441	0.0289133	0.0115666	0.0385075	0.0538228	0.040388	0.105361	0.0558743	-0.0148886	0.0143859	-0.0418135	0.0311308	-0.043634	0.0509282
rs2782980	C	T	-0.0211393	0.00168319	3.575e-36	0.2841	157.7	-0.00344	0.008771	-0.0920056	0.0343079	-0.0158246	0.0123522	-0.0222456	0.0197531	0.0110388	0.0248291	-0.0638987	0.0357956	-0.00270365	0.0436402	-0.0400931	0.0431303	0.0160702	0.0511407	-0.0195906	0.0311401	-0.0150121	0.0191666	-0.0519251	0.0326928	-0.0133892	0.0429554	-0.0386369	0.0443012	-0.0796928	0.0623275	0.00488803	0.0151374	0.00905884	0.0325207	0.0187236	0.0540431
rs2798433	C	T	-0.00893532	0.00155761	9.665e-09	0.6086	32.9	-	-	-	-	0.00080032	0.0116398	-	-	-	-	-	-	-	-	-	-	-	-	-	-	-	-	-	-	-	-	-	-	-	-	-	-	-	-	-	-
rs28377357	G	A	-0.0106567	0.00164628	9.6e-11	0.2938	41.9	-0.008198	0.008679	-0.0580802	0.0338529	0.00591747	0.0119232	-9.9995e-05	0.0206179	-0.0121262	0.0246836	-0.0292675	0.0346471	-0.0730646	0.0481818	-0.0922145	0.0438129	0.0125788	0.050208	0.0252152	0.0307831	-0.00568382	0.0182739	-0.0156765	0.0310518	0.00440971	0.0407412	0.0671018	0.0436446	-0.0187236	0.05796	-0.0121262	0.0157166	-0.0693395	0.0348573	-0.090937	0.0580567
rs28499085	G	A	0.0104279	0.00168738	6.417e-10	0.7253	38.2	0.008144	0.008749	0.0466927	0.0341379	-0.0120726	0.0122647	0.0009995	0.0186361	-0.00120072	0.0234014	0.0214679	0.0345575	0.11002	0.0492917	0.0641009	0.0439577	0.0421012	0.0539116	-0.0396768	0.0316117	-0.025523	0.0194353	0.0141987	0.0314117	0.0143959	0.0431355	0.0165621	0.0429195	-0.0292229	0.059182	0.0138043	0.0159578	-0.0298408	0.0339312	0.0467882	0.0572384
rs28558491	C	T	-0.0105174	0.00170892	7.54e-10	0.7336	37.9	0.0119	0.008873	-0.00299551	0.031611	0.041343	0.0126595	0.0217345	0.0200947	0.0125788	0.0253954	0.0350056	0.035885	-0.0595888	0.0479247	0.0455205	0.0442048	-0.0163654	0.052369	0.0173496	0.0317052	0.0385329	0.0201424	-0.0249853	0.0322527	0.0104545	0.0434073	-0.0355602	0.0442987	0.0926637	0.06412	0.00310481	0.0155788	-0.0542988	0.0348152	0.0242927	0.0564685
rs28578714	C	T	0.0102786	0.00162498	2.528e-10	0.6062	40	-0.0253	0.008047	-0.0327298	0.0364093	-0.0077298	0.0125116	-0.013592	0.0186338	-0.0539283	0.0269866	-0.0337636	0.0381737	-0.0553013	0.0472162	-0.00320513	0.0408842	-0.0499258	0.0583912	-0.00280393	0.0315692	-0.00501254	0.0210091	0.01262	0.0332037	0.0271287	0.0463825	-0.0431163	0.0452131	-0.128857	0.0661931	-0.018979	0.0172793	-0.0576291	0.0340797	-0.0751547	0.0624284
rs28667801	T	A	-0.0130697	0.0015616	5.801e-17	0.5923	70	-0.004612	0.008046	0.0202927	0.0304175	-0.0106566	0.0112401	-0.00170145	0.0163078	-0.00390762	0.0218841	0.0270313	0.032046	-0.0634724	0.0438356	0.0281987	0.0390836	-0.011769	0.0468516	0.0208805	0.0288519	-0.00904074	0.0174265	0.0352706	0.0297787	-0.0269602	0.0406438	0.026155	0.0402115	-0.0482453	0.0554991	-0.0116678	0.0145199	0.0527822	0.0320269	0.0256677	0.0510838
rs2898290	C	T	0.0155373	0.00151453	1.084e-24	0.4762	105.2	0.006287	0.007897	-0.034074	0.0303736	-0.00511305	0.0108601	0.0186255	0.0177845	-0.0371828	0.0234238	0.0195085	0.0311349	0.00448991	0.0394251	0.0281014	0.0383413	0.0101483	0.04585	0.0199987	0.0282109	-0.0146062	0.0174303	-0.00833464	0.0276617	-0.00591747	0.0379861	-0.0242927	0.0393679	0.0249853	0.0534935	0.0358497	0.014582	0.0262524	0.0307856	-0.0228593	0.0498867
rs2925345	C	T	0.0136318	0.00149817	9.138e-20	0.4678	82.8	0.0163	0.007882	0.0687795	0.0303592	0.0117309	0.0110557	0.0154796	0.0176336	-0.0365603	0.0233096	-0.026036	0.0312694	0.122572	0.0429914	-0.00440971	0.0358865	0.0576083	0.0485473	0.0188218	0.0280392	0.0160702	0.0173574	-0.0180621	0.0284536	-0.00803217	0.0379268	-0.092554	0.0403958	0.0874613	0.0553246	-0.000300045	0.0130402	-0.0129839	0.0298959	-0.0570996	0.0513358
rs296797	C	T	0.0107512	0.0015306	2.155e-12	0.405	49.3	-0.008182	0.008069	-0.105027	0.0312939	0.0106432	0.011287	-0.0519251	0.0182913	-0.0259334	0.0237596	-0.00722605	0.0306445	0.0813956	0.0438964	0.00139902	0.0362729	-0.045102	0.0495872	-0.0478256	0.0295862	-0.0481404	0.0180538	0.0500275	0.0297224	-0.0495054	0.041771	-0.0582649	0.0413415	0.0301412	0.0547513	0.00915794	0.0144539	-0.034695	0.0318576	0.0208805	0.0504572
rs2969070	G	A	-0.0135622	0.0015558	2.858e-18	0.6313	76	0.006411	0.008133	-0.0382587	0.0369298	0.00994933	0.0126893	0.0373904	0.0193385	0.040822	0.0275477	0.0642186	0.0395468	0.0405095	0.0477392	-0.0957646	0.0455072	-0.0542041	0.0590316	-0.0132123	0.0338592	-0.0266419	0.0224188	-0.00169856	0.0315097	0.0608121	0.0483367	0.025523	0.0449871	0.0412387	0.0661142	-0.00816656	0.017064	-0.0293646	0.0339941	-0.100117	0.0631392
rs3098186	C	T	-0.0120498	0.00150911	1.411e-15	0.5156	63.8	0.0263	0.007883	0.0406137	0.0304147	0.0152152	0.0111623	0.00762903	0.0171437	0.0443699	0.023425	0.0309748	0.0316005	0.0394687	0.0427333	0.0852311	0.0392871	-0.0819486	0.049128	-0.00925702	0.0274841	0.00652122	0.0169289	0.0457299	0.0293289	0.0957403	0.0411008	-0.00647897	0.0373135	0.111826	0.0559257	0.0124775	0.0143301	0.0247026	0.0307473	0.0327298	0.0505781
rs3184504	C	T	0.0287512	0.00150904	6.542e-81	0.48	363	-0.03085	0.007852	0.0250828	0.0296505	-0.0425944	0.0110292	0.00498754	0.0167082	-0.0800177	0.0230927	-0.0612373	0.0316775	-0.0010005	0.0407901	-0.0321101	0.0381846	0.0010994	0.0438355	-0.00702461	0.0268847	0.00478852	0.0163476	-0.0605996	0.0290752	-0.00320513	0.0370451	-0.0411345	0.0396818	-0.0412387	0.0539865	-0.00934352	0.0139989	-0.0378057	0.0309648	-0.0420728	0.0506446
rs34072724	G	A	-0.0120498	0.00150847	1.373e-15	0.4889	63.8	0.01001	0.007868	0.0580529	0.0302751	0.0258308	0.0111135	-0.000499875	0.015178	-0.0316924	0.0231709	0.0125788	0.0303165	-0.0243999	0.0418108	-0.0400857	0.0385305	0.0113643	0.0455052	0.0319035	0.0283636	-0.0197046	0.0173402	-0.0337249	0.0289135	-0.0695261	0.0406779	0.0439519	0.0397245	0.086975	0.0550922	0.0225524	0.014495	-0.0139029	0.0299436	0.0453112	0.0506713
rs34130368	G	T	-0.015005	0.00247195	1.279e-09	0.117	36.8	-0.01475	0.01232	-0.0592119	0.0500441	0.00270365	0.0164543	-0.029753	0.0282046	-0.0195085	0.0364872	0.0214279	0.0491834	0.123864	0.0656326	-0.0182328	0.0598248	-0.159053	0.0848242	0.0417599	0.0452596	-0.029753	0.028893	-0.0153811	0.0449166	-0.11431	0.0683396	0.0457299	0.0621364	-0.191281	0.0971297	-0.0199007	0.0233132	-0.00667765	0.046106	0.00320513	0.075573
rs34413141	T	A	-0.0175672	0.00195399	2.469e-19	0.1822	80.8	0.01002	0.01022	0.0920056	0.0379035	0.0147076	0.0142539	0.0125788	0.0222338	-0.0329511	0.0301158	-0.0542041	0.0415404	0.0110609	0.0519353	-0.0151841	0.0477934	0.00471108	0.0569449	0.0495054	0.0363103	-0.00856323	0.0216298	0.0241902	0.0363095	0.00481156	0.0479112	-0.0565694	0.0525343	0.00692392	0.0654344	-0.00776974	0.0178731	0.0433251	0.0395011	0.164639	0.063358
rs347591	G	T	0.0158259	0.00159254	2.868e-23	0.6625	98.8	0.0138	0.008337	-0.00429078	0.029142	0.00571631	0.0114052	0.0356272	0.0189589	-0.0286846	0.0243089	-0.0512633	0.033194	-0.0933993	0.0448764	-0.0859024	0.0405675	-0.0188218	0.0487582	-0.013311	0.0289967	-0.00359354	0.0172494	-0.0169554	0.0296742	0.0298408	0.0420946	-0.00895974	0.0396014	-0.0181346	0.0551333	0.0145047	0.0150733	0.012275	0.0314136	-0.0576083	0.0533913
rs34783010	G	T	0.0109851	0.00189528	6.794e-09	0.1996	33.6	0.00659	0.009958	0.0203048	0.0437577	0.0432207	0.0155789	-0.0030952	0.0217727	0.0412387	0.0330112	-0.0603422	0.0484582	0.0194887	0.0557551	-0.0482186	0.056233	-0.112167	0.0761844	-0.0509782	0.0439224	0.0201007	0.0269192	-0.00039992	0.0360182	0.0143018	0.0553548	-0.00369317	0.0512811	0.131248	0.079547	0.0315939	0.0214374	0.0167393	0.0404768	0.0489802	0.0749726
rs34941092	G	A	-0.0160448	0.00211429	3.234e-14	0.1498	57.6	0.0002467	0.01103	-0.001998	0.0389401	0.0259334	0.0153714	0.00541463	0.0232637	0.0151136	0.0310559	-0.0354637	0.04393	0.0194887	0.0565137	-0.0181346	0.0518413	-0.0282959	0.0654409	-0.00299551	0.0365068	0.002002	0.0227133	0.0330399	0.0393146	0.016231	0.0531637	-0.126368	0.0585543	0.0915672	0.073879	0.00692392	0.0190828	0.00611868	0.0401021	0.0246001	0.0674246
rs35261357	C	T	0.0174229	0.00152894	4.433e-30	0.585	129.9	-0.008323	0.008007	-0.00826574	0.029009	0.00430927	0.0109484	-0.0309171	0.0180837	-0.0393169	0.0236064	0.0439519	0.0322958	-0.0566638	0.043588	-0.0121262	0.0375683	-0.0233258	0.0477663	0.0405095	0.0292649	0.0164343	0.0176615	-0.0524027	0.0295589	-0.0164637	0.0396667	-0.045069	0.0404701	-0.0117309	0.0526842	-0.00359354	0.0140168	-0.0569473	0.031643	0.0103534	0.0491338
rs35410524	C	T	0.0167562	0.00192493	3.187e-18	0.1885	75.8	0.002646	0.01011	0.0242927	0.037444	0.00350614	0.0134667	0.0342809	0.0225422	0.0352128	0.0293174	0.0239854	0.0390668	-0.0241071	0.0534132	0.0676366	0.0486923	-0.100479	0.0643039	-0.00667765	0.0344238	0.00742752	0.0210955	-0.048028	0.0376359	-0.0393169	0.0517572	-0.0993022	0.0529525	-0.0830536	0.072046	-0.000499875	0.0161932	0.002002	0.0360434	0.140297	0.0628654
rs35444	G	A	0.0217313	0.00154042	3.467e-45	0.6138	199	-0.01087	0.008076	0.0156765	0.0299722	-0.00752827	0.0110934	-0.00893984	0.0176539	-0.0199986	0.023505	-0.0373904	0.0322484	-0.00080032	0.0384797	-0.0543506	0.0395821	0.0356567	0.0491937	-0.0349021	0.0291622	-0.0193867	0.0178518	-0.0276796	0.029425	-0.00410843	0.038243	-0.0232686	0.0398723	0.0353671	0.0555309	0.00558438	0.0141783	-0.0283995	0.0314009	-0.0276796	0.051022
rs35783704	G	A	-0.0229801	0.00252447	8.814e-20	0.1042	82.9	0.002018	0.01315	0.0641119	0.0491876	0.0145047	0.0182134	0.00914166	0.0280319	0.0717108	0.0379393	-0.0221528	0.0512498	-0.0451646	0.0714853	-0.0329511	0.0636536	0.168774	0.076596	-0.0662558	0.0492619	-0.0301412	0.0292523	-0.0736221	0.0503138	0.0156214	0.0634961	0.139262	0.0637512	0.105249	0.0886951	0.0615563	0.0236243	-0.0390284	0.0519089	-0.0780715	0.0883049
rs360153	C	T	-0.0171393	0.00151998	1.733e-29	0.4166	127.1	-0.006603	0.007962	-0.0436385	0.030686	0.0237165	0.0112614	-0.00130085	0.0168558	-0.00440971	0.0217636	-0.0285024	0.0317966	0.0336282	0.0426998	0.00786896	0.0368101	-0.116534	0.0498745	-0.0215301	0.0284276	-0.034695	0.017802	-0.03335	0.0293122	-0.0389488	0.0408183	0.00508704	0.0371105	-0.0407178	0.0549082	-0.0154183	0.0145249	-0.00350614	0.0287213	0.022544	0.0499346
rs3737801	G	C	0.0193333	0.00299069	1.017e-10	0.9224	41.8	-0.02476	0.01526	-0.145835	0.0665703	0.0312079	0.02436	0.0228372	0.0353568	0.00975229	0.0484489	-0.00380724	0.0669005	0.0749219	0.0923257	0.022935	0.0822567	-0.00130085	0.105315	0.1058	0.0700204	-0.000500125	0.0396001	-0.057841	0.0633495	0.0144944	0.0849084	0.171008	0.0933748	0.0941277	0.12975	-0.00521357	0.0310744	-0.0400931	0.0625826	0.151433	0.126899
rs3741378	C	T	-0.0203333	0.00221787	4.833e-20	0.1352	84.1	-0.006806	0.01141	-0.0825933	0.0465855	0.00793137	0.0158602	0.0177567	0.025322	-0.0139029	0.0330198	-0.0607187	0.0480969	0.0607059	0.0612408	0.0293258	0.0550832	-0.038355	0.0713186	-0.0667236	0.0437169	0.0430119	0.0258812	0.0698861	0.042252	0.0691357	0.058565	-0.073715	0.0605676	-0.194415	0.0885131	0.016841	0.0211073	-0.0369104	0.0454844	0.0504515	0.0738409
rs381815	C	T	0.0149701	0.00168214	5.623e-19	0.2746	79.2	-0.01693	0.008818	-0.0370067	0.0602031	-0.00508704	0.0252721	-0.133656	0.069415	-0.0548669	0.0540021	-0.0999358	0.0655963	0.00662188	0.11337	-0.0669107	0.0892231	0.0396768	0.0940507	0.0114655	0.0541724	0.0176549	0.031495	-0.00259663	0.0573346	-0.108406	0.0945418	-0.20945	0.104977	0.00080032	0.102998	-0.00806737	0.0286605	0.116197	0.0918842	0.0538228	0.0991077
rs3918226	C	T	0.0330348	0.00286292	8.461e-31	0.0811	133.1	-0.01293	0.01459	0.0549843	0.0579602	0.0230639	0.0212679	-0.0149871	0.0326382	-0.00429078	0.0415547	-0.0273233	0.0608548	0.0152152	0.0763947	0.0395728	0.0721277	-0.0329511	0.092879	0.0506619	0.054963	0.0166376	0.0335898	-0.0374884	0.0565417	0.0927734	0.0764356	0.0151136	0.0724086	0.124204	0.104537	-0.048028	0.0290609	-0.111005	0.0621646	-0.00488803	0.0925537
rs4143175	C	T	0.0108806	0.00175043	5.104e-10	0.2409	38.6	-0.01898	0.009193	-0.034695	0.0354313	-0.0214279	0.0131315	0.0210763	0.0205866	-0.0258308	0.0271033	0.0164637	0.0356394	0.00468899	0.0465657	0.0274206	0.0440344	-0.0169427	0.0542629	-0.0112632	0.0319287	-0.0123763	0.0200277	0.0115332	0.0324105	-0.026036	0.0463867	-0.0839252	0.048212	-0.0253178	0.0624103	-0.00300451	0.0159361	0.0112366	0.0344842	0.04095	0.0585792
rs419076	C	T	0.0201443	0.0014974	2.995e-41	0.4732	181	-0.0132	0.007873	-0.0161294	0.0293066	-0.00430927	0.0107159	-0.0147076	0.0175513	-0.0232686	0.0230077	0.0199007	0.0309329	0.0105442	0.0404372	0.036814	0.0383956	0.00945516	0.0454147	-0.0110609	0.0273118	-0.00853633	0.016843	0.040566	0.0289868	-0.0433251	0.0403649	-0.00752827	0.0374742	-0.063579	0.0549373	0.0113355	0.0141744	-0.0463581	0.0311352	0.0312079	0.0500805
rs4454254	G	A	-0.0108308	0.00155271	3.052e-12	0.6312	48.7	0.0004595	0.008137	-0.0214679	0.030526	0.00260339	0.0109542	-0.0463109	0.018312	0.0106566	0.0231308	0.002002	0.0307599	-0.00019998	0.0451176	-0.0638195	0.0399489	-0.0853517	0.0499841	-0.0216636	0.0289624	-0.0176434	0.0179386	0.037079	0.0301458	0.0218367	0.040755	-0.0870947	0.041179	-0.0996643	0.0565599	-0.0237165	0.0149282	-0.0598714	0.0319954	-0.0802888	0.0528776
rs4480845	C	T	0.0157015	0.00157308	1.845e-23	0.3652	99.6	-0.005278	0.008252	-0.0412387	0.0378739	0.00468899	0.0125552	-0.034695	0.0196638	-0.0334534	0.0278468	0.0595888	0.0393863	0.0211742	0.0467438	-0.0519251	0.0466836	-0.0558299	0.0607287	-0.0278852	0.0355422	0.00826574	0.021732	0.0232281	0.0345405	0.027907	0.0473471	0.0357532	0.0459575	-0.0494004	0.0676513	0.0379699	0.0178462	-0.00370686	0.032095	-0.0358345	0.0631623
rs449789	G	C	0.0160846	0.00217738	1.502e-13	0.139	54.6	0.01454	0.01123	-0.0420728	0.0437748	0.0320799	0.015818	-0.0191828	0.025118	0.0249853	0.0325003	0.0755712	0.0445358	0.0240095	0.0586741	0.0360426	0.0538653	-0.10625	0.0728795	0.0584576	0.0403722	0.0260575	0.0247911	-0.0244976	0.0410331	0.127425	0.0559563	-0.0492953	0.057701	-0.0251127	0.076101	-0.00934352	0.0201237	0.0340149	0.0432363	0.0647572	0.0715868
rs4499560	T	A	-0.0109403	0.00162039	1.463e-11	0.3171	45.6	0.009033	0.008525	0.042197	0.0325594	0.018331	0.0120321	0.0315956	0.0192085	-0.00370686	0.0231803	-0.0320068	0.0342242	0.0203907	0.0447554	0.0198026	0.0405399	0.105531	0.0521537	-0.0228593	0.0306202	-0.00380724	0.0176238	-0.0254204	0.0312407	-0.0146062	0.0420935	-0.0643252	0.0440143	-0.109592	0.0614072	-0.013592	0.0155307	-0.0372866	0.0338305	0.0548669	0.0547983
rs452036	G	A	-0.0110348	0.00156891	2.017e-12	0.3546	49.5	0.01531	0.008204	0.0662466	0.0374287	-0.00239712	0.0121575	-0.0396053	0.0195533	-0.0146915	0.026701	-0.0541093	0.0397323	-0.00159872	0.0446298	0.0539283	0.0457777	-0.0588348	0.0605067	0.0217345	0.0347206	0.0209172	0.0224521	-0.0636319	0.0357098	0.0962907	0.0480283	-0.00886063	0.0436162	-0.0825012	0.0686601	0.0215301	0.017664	0.0295318	0.0341876	0.00120072	0.0562363
rs45474499	C	T	0.0220498	0.00356786	6.409e-10	0.0474	38.2	-0.008245	0.0188	0.0269602	0.0680751	-0.0260575	0.0264669	-0.0317893	0.0422716	0.00531409	0.0511981	-0.0453557	0.0747916	0.250515	0.0925753	-0.162884	0.0995592	0.012275	0.106034	0.00040008	0.0554569	0.0248051	0.0400924	-0.0188218	0.0661793	-0.0340149	0.0937125	0.0886127	0.0912954	-0.219698	0.145697	0.0519251	0.0336935	-0.0316924	0.0723564	-0.207014	0.13507
rs4553000	C	T	-0.0101244	0.00149027	1.094e-11	0.5141	46.2	0.01387	0.007854	-0.0274206	0.0297485	-0.015578	0.0110585	0.00843548	0.0171174	-0.0283931	0.0230694	0.0251127	0.0310172	0.0246001	0.0417161	-0.0009995	0.0347009	0.0259334	0.0471938	0.0441609	0.028595	-0.00856323	0.0168122	-0.02985	0.0287785	-0.0702721	0.0406089	-0.0498372	0.0398686	0.0184695	0.0522973	0.00762903	0.0140812	-0.018331	0.0301838	0.0278852	0.049694
rs4582532	G	A	-0.00996517	0.00150573	3.639e-11	0.5059	43.8	-0.004733	0.007875	-0.0158733	0.0293289	-0.00905884	0.010961	-0.00796817	0.0172386	-0.000499875	0.0199312	-0.0474559	0.0317443	-0.000899595	0.0368838	0.0209172	0.0377796	-0.0556239	0.0484305	-0.00578324	0.0267707	0.00561574	0.0165743	0.0151136	0.0281103	0.0147076	0.0388479	-0.0451646	0.0398917	-0.0756639	0.0551673	0.00491204	0.0137881	-0.00159872	0.0288538	-0.00628024	0.0473403
rs4651224	C	T	0.0098806	0.00152409	9e-11	0.4474	42	0.001182	0.007965	-0.000499875	0.0279354	-0.00179838	0.0107359	-0.00628024	0.0171687	-0.00429078	0.0217909	-0.0106432	0.0303442	-0.0322736	0.0428235	0.0223479	0.0381611	-0.0723207	0.049558	0.00662188	0.0271946	0.00320513	0.0166023	-0.00995033	0.0281001	0.038429	0.0406475	-0.0294617	0.0398412	0.0485602	0.0550594	-0.00429078	0.0138367	0.00481156	0.0290941	0.058795	0.0516449
rs4691377	C	T	-0.0150398	0.00214446	2.329e-12	0.1444	49.2	-	-	-	-	-	-	-	-	-	-	-	-	-	-	-	-	-	-	-	-	-0.00478852	0.0230736	-	-	-	-	-	-	-	-	-	-	-	-	-	-
rs4757391	C	T	-0.0254328	0.00186332	2.065e-42	0.798	186.3	-0.01281	0.009724	0.0389488	0.0377775	-0.041046	0.0136599	0.0183677	0.0218155	-0.0178399	0.0280175	-0.0118298	0.0373135	-0.124251	0.0515296	-0.0150856	0.0455675	-0.005286	0.0556237	0.0773131	0.0365419	-0.0250828	0.0214644	0.0212236	0.0353927	-0.122218	0.0487177	-0.022055	0.0477287	-0.0186255	0.0644642	0.00652122	0.0170485	0.062301	0.0393445	-0.090937	0.0624523
rs4810332	T	A	-0.0129751	0.00157709	1.919e-16	0.3792	67.7	-0.00289	0.008203	0.0968414	0.0561642	0.0478256	0.0249415	0.0295318	0.0598585	0.00914166	0.0464263	-0.0103463	0.0555434	-0.228569	0.119797	0.201382	0.0810517	-0.00747201	0.0838716	0.0454159	0.0529103	-0.00219758	0.0276026	-0.0597772	0.0582712	0.0315939	0.0815876	0.138458	0.0911873	-0.012225	0.0978853	-0.0486949	0.0282321	0.030253	0.0830101	0.119121	0.094278
rs4823006	G	A	0.010806	0.00150177	6.229e-13	0.5553	51.8	-0.0007218	0.007901	0.0041912	0.0282606	0.0127188	0.0111286	0.00399202	0.01663	0.0293646	0.0232405	0.0103463	0.0300491	-0.016536	0.0412454	-0.0077298	0.0364078	-0.0961806	0.048667	-0.0646452	0.0286541	0.0246926	0.0175329	-0.00994933	0.0276877	-0.0652855	0.0406388	-0.0555127	0.0400942	0.0198026	0.0526055	0.00677698	0.0138738	-0.00732678	0.0293535	0.0449734	0.0509511
rs4859682	C	A	-0.0105274	0.00151655	3.879e-12	0.4527	48.2	-	-	-	-	-9.9995e-05	0.0156731	-	-	-	-	-	-	-	-	-	-	-	-	-	-	-	-	-	-	-	-	-	-	-	-	-	-	-	-	-	-
rs4873492	C	T	0.0170697	0.00200374	1.614e-17	0.1724	72.6	-0.005307	0.01051	0.0692429	0.0394583	0.00180162	0.013526	-0.0231304	0.0236403	0.00020002	0.035186	0.00702461	0.0387344	0.0202027	0.0544283	0.00561574	0.0472492	0.0103534	0.0597187	0.0111621	0.0358562	-0.0164637	0.0229747	-0.0509782	0.03918	0.0126801	0.0505586	0.0322133	0.0512894	-0.105531	0.0756902	0.0247026	0.0190815	-0.0154796	0.0399046	-0.120535	0.0711789
rs4922591	C	T	-0.00941294	0.0015639	1.757e-09	0.3869	36.2	-0.002235	0.008215	0.0209784	0.030621	-0.013592	0.0115592	0.022055	0.0184279	0.00568382	0.0225673	0.00399202	0.0307752	-0.0750469	0.0453908	-0.0595377	0.0407085	0.00796817	0.0471186	-0.0390527	0.0299091	0.00727348	0.0175358	-0.0138961	0.0292481	-0.0378057	0.0420133	0.0857189	0.0414435	-0.12477	0.0584208	0.0147901	0.0148786	0.00518653	0.0303827	-0.0526627	0.0533187
rs4925159	G	A	0.0108159	0.0015158	9.655e-13	0.4246	50.9	0.01226	0.007935	0.0246001	0.0299575	0.00652122	0.0109042	-0.013311	0.0176055	0.00310481	0.0213388	-0.0191161	0.0311584	0.043534	0.0428736	0.0361454	0.038634	0.106027	0.0487949	0.0190809	0.028136	-0.00985132	0.0171282	-0.00319489	0.0267	-0.0289761	0.040214	0.0303561	0.0395624	0.0180621	0.0528286	0.00984834	0.0142305	-0.0416217	0.0313792	-0.0428679	0.0512514
rs4926499	G	C	0.0147512	0.00218048	1.333e-11	0.8263	45.8	0.01722	0.01062	-0.0810268	0.0773528	0.0264467	0.0344452	0.0842516	0.0887758	0.0859937	0.0713722	-0.0231304	0.0776596	0.0510828	0.156704	-0.0891092	0.110683	0.0201007	0.119616	-0.0751075	0.0731418	0.102254	0.0434495	-0.0356567	0.0779323	0.111602	0.122998	0.250129	0.140885	0.286216	0.164099	-0.0460244	0.0388096	0.204935	0.130413	0.119347	0.138643
rs4954192	C	T	-0.00893532	0.00155238	8.622e-09	0.391	33.1	0.0002282	0.0082	-0.0403739	0.0375319	-0.0251803	0.0130639	-0.0103463	0.0187745	0.0453112	0.0274824	-0.0286846	0.0387652	0.0722482	0.0481208	-0.0504079	0.0462294	0.0737542	0.0597983	-0.0167588	0.0344858	-0.0209784	0.0224769	-0.0461199	0.0353761	0.131248	0.0477543	0.0138961	0.0441284	-0.0594946	0.0676496	0.0391567	0.0176846	0.0372866	0.0344317	-0.0212721	0.0612096
rs4957026	G	A	0.0098607	0.00160528	8.119e-10	0.3399	37.7	0.01912	0.00836	0.0192142	0.0369559	0.0130149	0.013127	-0.00662188	0.0187716	-0.0322133	0.028082	0.0146915	0.0383541	-0.150358	0.0507999	0.0152826	0.0446465	-0.0170444	0.0586143	0.0930349	0.0358987	0.0323704	0.0230007	-0.0209172	0.0350017	-0.0656058	0.0499246	-0.00924258	0.0443089	-0.00430927	0.0630477	0.00856323	0.0174409	-0.0199986	0.0345184	0.00667765	0.0603449
rs55641580	C	T	0.0133582	0.00228822	5.291e-09	0.1262	34.1	0.009269	0.01195	0.0751547	0.0445434	-0.00448991	0.0158611	-0.0303352	0.0271181	0.0198966	0.033849	0.00944446	0.0441801	0.0372866	0.0624698	0.00944446	0.0546016	-0.0804734	0.0751264	0.020713	0.0413731	0.00984834	0.0252033	0.0125788	0.0412731	-0.0478373	0.0614386	-0.0228372	0.0583832	-0.126721	0.0872188	0.0405095	0.0216141	-0.0215658	0.0457383	-0.0595888	0.077959
rs55701159	G	T	0.0196965	0.0023905	1.732e-16	0.8867	67.9	0.004311	0.01244	0.0263498	0.0467656	0.0374884	0.017902	0.0185273	0.0275378	0.0160702	0.0354978	0.00767051	0.0471798	0.127601	0.0716313	0.066443	0.0626438	-0.0748313	0.0741854	0.00349389	0.0421631	0.0260575	0.0277118	-0.0403013	0.044841	0.0018982	0.0586158	0.0494566	0.0637339	-0.118333	0.0838239	0.0284903	0.0229868	0.0270313	0.0480983	0.108765	0.0851384
rs55829085	C	A	-0.0214378	0.00368063	5.731e-09	0.9546	33.9	-0.02575	0.01973	0.0451646	0.0746941	-0.00270365	0.0252616	-0.00380724	0.0409351	0.0152826	0.0551797	-0.0799094	0.0757966	-0.015723	0.0988984	0.0668172	0.0977937	0.0417176	0.117767	-0.0111621	0.0661094	0.00846408	0.0413131	0.012225	0.0679579	-0.0521358	0.0963557	-0.105805	0.0949121	-0.186932	0.127625	-0.062301	0.0352909	0.0646635	0.0792544	-0.0412387	0.119725
rs55935819	G	A	0.00868159	0.00155638	2.433e-08	0.3634	31.1	-0.001804	0.008183	0.0530844	0.0312451	0.00934352	0.0113453	-0.0158733	0.0182153	-0.00299551	0.0222877	-0.0129162	0.0315226	-0.00876151	0.0418163	0.0438474	0.0398478	-0.0740865	0.0511038	0.0276796	0.0293305	-0.00975229	0.0176324	0.0176549	0.0293409	0.0224501	0.04077	0.0277824	0.0404339	0.00692392	0.0527245	-0.032564	0.0151125	0.0176549	0.031326	0.0636856	0.0527022
rs56345595	G	A	0.0102786	0.00153113	1.907e-11	0.5853	45.1	-0.008079	0.007972	0.0212721	0.0303082	0.00925702	0.0112008	0.0296559	0.0181108	-0.011769	0.0228532	0.0139029	0.0311364	0.00369317	0.0397664	0.00219758	0.035866	-0.0323166	0.0484627	-0.0316971	0.0289463	-0.00170145	0.0167179	0.0141001	0.028596	0.0287818	0.0405558	0.0254728	0.0399485	0.00229736	0.0504216	-0.00410843	0.0140578	0.0265446	0.0311794	-0.016231	0.0498728
rs57786342	G	A	0.0115274	0.00185906	5.626e-10	0.2059	38.4	-0.006489	0.0098	0.058689	0.0371954	0.0246001	0.0137789	-0.0218593	0.0220298	-0.0188218	0.0284662	0.0176549	0.0378891	-0.00895974	0.0502527	-0.0661622	0.0493365	0.0191828	0.05741	-0.0438255	0.0360848	-0.0378737	0.022177	-0.0448778	0.0365791	-0.00538547	0.0466289	0.00793137	0.0462814	0.0422814	0.0662157	-0.000499875	0.0180456	0.0187752	0.0371896	-0.00747201	0.0589427
rs6015450	G	A	-0.0348408	0.00229307	3.952e-52	0.8761	230.9	-0.02104	0.01212	0.00299551	0.0420698	0.00159872	0.0154428	0.0191161	0.0269838	-0.00020002	0.0335444	0.0689662	0.0499263	-0.113281	0.0636792	-0.0790432	0.0580015	-0.00300451	0.0679861	0.00925702	0.041723	-0.0423857	0.0264877	0.10445	0.046606	-0.0278852	0.059614	0.0128175	0.0582235	0.0598714	0.084907	-0.0273712	0.0219619	-0.0246001	0.0459369	-0.137884	0.0755326
rs60191654	G	A	-0.0118507	0.00191331	5.875e-10	0.8118	38.4	-0.01065	0.01004	0.0290732	0.0381825	-0.00020002	0.0156656	0.0151841	0.0223292	0.0160702	0.0287713	0.0422929	0.0406357	0.00548493	0.0504869	-0.101701	0.0481089	0.0493614	0.0619699	0.0629748	0.0372307	0.0492662	0.0226952	0.0271287	0.0366069	0.0655068	0.052572	0.0416217	0.0509815	0.0271287	0.0678273	-0.0145047	0.0180087	-0.14214	0.0377664	0.0908457	0.067362
rs6031435	G	A	-0.0128955	0.00150569	1.087e-17	0.5398	73.4	-0.01092	0.00793	-0.00722605	0.0284805	0.00886063	0.0110219	-0.00873807	0.0171934	-0.0077298	0.0221311	0.0187236	0.0310184	0.042197	0.0429718	-0.000100005	0.0362113	0.0280042	0.0476419	-0.00180162	0.0262026	-0.00481156	0.0165012	-0.0281937	0.0288673	0.000499875	0.0404692	-0.00662188	0.037646	-0.068493	0.0551564	-0.00140098	0.0130573	-0.0146062	0.0301426	-0.00541463	0.0473773
rs6060114	C	T	0.0135871	0.00205487	3.791e-11	0.8416	43.7	0.007522	0.01088	-0.0134906	0.039832	0.0223484	0.0155879	0.00856323	0.023505	-0.066033	0.0316854	0.0204887	0.0429983	-0.0225524	0.0564622	0.00608147	0.050093	0.113953	0.0708738	0.0198026	0.0388034	0.034981	0.0248205	-0.0358345	0.0395336	0.0281987	0.0551338	-0.116759	0.0538031	0.130238	0.0805234	9.9995e-05	0.0171702	0.0233258	0.0420863	0.0390284	0.0706925
rs6095241	G	A	-0.00854726	0.00150163	1.256e-08	0.4395	32.4	-0.02484	0.007929	-0.0113355	0.0289992	-0.00319489	0.0104419	-0.0112366	0.0175109	-0.0886517	0.0233521	0.027474	0.0313418	-0.0170538	0.0415515	-0.0223484	0.03802	0.0193867	0.0468475	0.0677437	0.028778	0.0120726	0.0172391	0.0356272	0.0290882	0.0219389	0.0396352	-0.12266	0.0405902	-0.168307	0.0561579	-0.00359354	0.0135671	-0.0694328	0.0315747	-0.00925702	0.04835
rs6108168	C	A	-0.0147114	0.00171263	8.714e-18	0.2542	73.8	-0.002139	0.009008	0.0503464	0.0342208	-0.0281014	0.012817	-0.0102473	0.0197308	-0.0342082	0.0267077	-0.0129162	0.0347347	0.0156214	0.0466021	0.0334534	0.0433033	0.0197946	0.0528492	0.0241902	0.0319947	0.00270365	0.0184799	0.00370686	0.0307031	-0.026155	0.0454176	-0.00319489	0.041544	0.0825124	0.0619302	-0.00149888	0.0156391	-0.0114344	0.0339892	-0.0792732	0.0600318
rs6141767	G	C	0.0154577	0.00208308	1.167e-13	0.157	55.1	-0.001537	0.01102	0.0847957	0.0492834	0.0152152	0.017213	0.0498207	0.0256924	-0.078164	0.0381893	0.0337636	0.051182	0.0858847	0.0633094	0.12511	0.0597345	0.114401	0.0783555	0.0378057	0.0465683	0.0398849	0.0301034	-0.0592119	0.048283	-0.0115332	0.06083	-0.11725	0.0654828	0.0128826	0.0841388	-0.00856323	0.0228381	0.0101514	0.04389	0.0394687	0.0821595
rs61912332	C	T	0.00904478	0.00151205	2.208e-09	0.498	35.8	-0.009941	0.007919	-0.020713	0.0297294	0.00985132	0.0110256	0.0104453	0.0174357	-0.00511305	0.021794	-0.0172479	0.0309755	-0.0329365	0.0424447	0.0278097	0.0382923	-0.0694573	0.0490157	-0.0619818	0.0288778	0.00816656	0.016985	0.0176434	0.0284011	-0.00180162	0.0376197	-0.0194887	0.0389384	0.0231304	0.0533089	-0.0158246	0.0143957	0.0412379	0.0312563	-0.0859937	0.0518936
rs62158170	G	A	0.0117861	0.00183069	1.211e-10	0.7834	41.4	0.004492	0.009607	-0.0517144	0.0363476	0.0041912	0.0128624	-0.0508723	0.0214792	0.00059982	0.0279122	0.0447821	0.0390149	-0.0276796	0.0505295	0.0584576	0.0481325	0.00925702	0.0554829	-0.057947	0.0345585	0.0344014	0.0216477	-0.036664	0.0349101	-0.0777453	0.0487471	-0.0382212	0.0477534	0.0593061	0.0676965	0.0187236	0.0176033	-0.0137947	0.0362171	0.0166604	0.0596393
rs62385385	T	A	0.0140995	0.00154274	6.303e-20	0.3829	83.5	-0.009836	0.008082	0.0167393	0.0300467	-0.0710175	0.0112503	-0.00836492	0.0176526	0.0153167	0.0232828	-0.0189199	0.0315664	0.0395728	0.0433327	0.0409262	0.0393937	-0.0435383	0.0495767	0.0403013	0.0291683	-0.00836492	0.0173274	0.0100503	0.0282326	0.0293258	0.0406726	-0.039413	0.0408841	-0.0555293	0.0564356	0.0105555	0.0145502	0.0309748	0.0315435	-0.0567583	0.0526992
rs62503324	C	T	0.0131244	0.00177111	1.262e-13	0.2393	54.9	-0.01012	0.009198	-0.0626931	0.0360736	-0.0209784	0.0131025	0.00631993	0.019801	0.0170444	0.0264809	-0.0431553	0.0374203	-0.0282959	0.0492468	-0.000899595	0.0415945	-0.00339423	0.0522602	0.0152152	0.0321465	0.0271657	0.0203483	-0.0384512	0.0342057	-0.0550562	0.0479756	0.0897059	0.0459923	-0.0685928	0.0653641	0.015723	0.0166842	-0.0100493	0.0343232	-0.0808424	0.0614241
rs62523863	G	A	0.0133781	0.00183245	2.866e-13	0.2197	53.3	-0.01	0.009558	-0.0981244	0.0373751	0.0226547	0.0133774	-0.00179838	0.0200646	0.00240288	0.0261393	0.0139975	0.036478	0.0240878	0.0497098	-0.043251	0.0468851	-0.0281987	0.0568822	0.0124775	0.0328404	0.0142003	0.0205742	-0.0154796	0.033802	-0.0698991	0.0501809	0.0273712	0.0468205	-0.039413	0.0652456	-0.0259601	0.0174617	-0.0512633	0.0381749	-0.0712038	0.062724
rs62524579	G	A	-0.0133134	0.00159451	6.867e-17	0.533	69.7	-0.005783	0.007885	-0.067939	0.0305711	0.00310481	0.0106528	0.00410843	0.0169463	0.025523	0.0233269	-0.0116321	0.0304852	0.0363528	0.0426827	-0.0901149	0.0391892	-0.0571362	0.0488838	0.00461061	0.026904	-0.0110388	0.0173079	-0.0156765	0.0284985	-0.0582689	0.0408959	0.0297378	0.0396288	0.114962	0.0561849	0.0156214	0.0145276	0.0223479	0.0306309	-0.0112366	0.0488063
rs62526122	G	A	0.0104876	0.00171745	1.019e-09	0.2899	37.3	-0.002022	0.008634	0.0195906	0.0326056	-0.0193123	0.0124224	-0.0230327	0.0196043	-0.0342082	0.0259108	-0.00488803	0.0327821	0.0140989	0.0448104	0.0219389	0.0416187	0.0139975	0.0511036	-0.0459289	0.0321351	-0.010841	0.0190262	-0.00219758	0.0291937	0.0256255	0.0435844	-0.0208805	0.0429796	0.0512933	0.0599905	-0.00488803	0.0153404	-0.0578915	0.034762	0.0415514	0.0558389
rs6271	C	T	-0.027597	0.00304235	1.183e-19	0.0735	82.3	0.004681	0.01498	-0.07139	0.0656712	0.0210194	0.0224665	-0.0195085	0.0340045	0.0407178	0.0465637	0.108922	0.0649122	-0.0603422	0.0861662	-0.0814878	0.0829341	-0.131554	0.108912	0.120023	0.0576533	0.0602809	0.0373443	-0.0605305	0.0621258	0.0158246	0.077896	-0.112257	0.0859545	0.0356272	0.110332	-0.00269636	0.027514	0.065072	0.0598593	0.043534	0.103832
rs633185	G	C	0.0317065	0.00166344	5.596e-81	0.7127	363.3	0.006253	0.008759	0.0120726	0.0322323	-0.0156765	0.0123377	-0.0326608	0.0196814	0.0197946	0.0254604	0.027474	0.0348194	-0.019018	0.0456262	0.00250313	0.0397052	-0.0575139	0.0530567	-0.0603422	0.0315711	0.00060018	0.0176344	-0.0212721	0.031474	-0.0139029	0.0427544	-0.0132123	0.0419926	0.091896	0.0624934	-0.00359354	0.0150532	0.00150113	0.0325548	-0.0611892	0.0561056
rs6438857	C	T	0.0136119	0.00151848	3.132e-19	0.5774	80.4	0.008263	0.007998	0.0472652	0.0306859	0.0232281	0.0113237	0.0271287	0.0181195	0.0332413	0.0235584	-0.00210221	0.0291899	-0.00873807	0.0407996	-0.0498207	0.0390661	0.0131136	0.0466322	0.0365248	0.0290069	0.0221528	0.0176574	-0.0387408	0.0292333	-0.0457299	0.0407969	-0.043534	0.0402902	-0.0761254	0.0555037	0.0158733	0.0145311	0.0658814	0.0317979	-0.0388448	0.0510048
rs6504213	C	T	-0.0148358	0.00155279	1.248e-21	0.4182	91.3	0.00631	0.008012	-0.000900405	0.0298335	0.00219758	0.0107543	-0.0160278	0.0179857	-0.0105555	0.0230496	-0.0486652	0.0328487	-0.0359381	0.0434844	-0.00390762	0.036511	-0.0312843	0.049155	-0.0225524	0.0290999	0.0112366	0.0176596	-0.0133892	0.028803	0.0393169	0.0413118	-0.00642057	0.0382685	-0.0628333	0.0569515	-0.0152152	0.014817	-0.0323166	0.0316354	-0.00591747	0.049177
rs6511291	C	T	-0.00841791	0.00153248	3.953e-08	0.4361	30.2	-0.002655	0.007974	0.0160702	0.0296301	0.0252778	0.0112308	-0.00793137	0.0173507	-0.0138961	0.0228702	0.0328543	0.0316622	0.0236189	0.0422644	-0.0403013	0.0391993	-0.0271657	0.0479681	0.00767051	0.0274059	-0.00170145	0.0158378	0.00538547	0.0272768	0.0020978	0.038143	0.001998	0.0372535	-0.0338671	0.0545168	-0.0129839	0.0144553	0.00895974	0.0296708	-0.0572055	0.051998
rs6540125	G	T	0.0101592	0.00157803	1.212e-10	0.3411	41.4	-0.01695	0.008366	-0.0209172	0.0314904	-0.00682323	0.0115506	-0.00340579	0.0177887	-0.0299439	0.0246654	-0.0368715	0.0335422	0.0337249	0.0446246	-0.0273712	0.0404614	-0.0856668	0.052589	-0.027474	0.0301879	-0.0103534	0.0181336	0.0209784	0.0300901	-0.0291199	0.0424378	-0.0371828	0.0422365	0.0357532	0.0567367	-0.00260339	0.0145366	-0.0645385	0.0335086	0.0228372	0.0522373
rs6557876	C	T	-0.0206766	0.00173663	1.107e-32	0.2503	141.8	-0.0003106	0.009077	-0.0124225	0.0334919	-0.0151841	0.0129026	0.00340579	0.0191593	0.0409262	0.0266891	-0.0493614	0.0371812	-0.0290732	0.0487811	-0.0579858	0.0455573	0.0378057	0.054775	0.0180621	0.0321636	-0.0131136	0.0198606	0.0297378	0.0330341	-0.0398936	0.04684	0.0198966	0.0444775	0.0904719	0.0627096	-0.00598207	0.016006	-0.061001	0.0366018	-0.0918497	0.0614247
rs661348	C	T	-0.0221443	0.00157292	5.225e-45	0.5747	198.2	0.01446	0.008013	-0.0469868	0.0365651	0.0541093	0.0126649	0.0189199	0.0188131	0.0120274	0.0259428	-0.0374942	0.0381138	0.0794579	0.0478244	-0.0473013	0.0447225	-0.00813298	0.0549879	0.0068763	0.0326944	-0.0148091	0.0216307	0.0301412	0.0340989	-0.0336602	0.0462167	0.00895974	0.0426813	0.027907	0.0639138	0.00239712	0.0162659	0.050503	0.0341998	0.0442083	0.0617458
rs66887589	C	T	-0.00970647	0.00150744	1.203e-10	0.5216	41.5	0.006692	0.007884	-0.00040008	0.0282652	-0.00914166	0.0110042	-0.018979	0.0176501	0.0150856	0.0227947	0.0236189	0.0311655	0.0360426	0.0424925	0.0645698	0.0391184	0.0364284	0.047924	0.0284903	0.0284034	-0.0126801	0.0172517	0.0473606	0.0291904	-0.0330399	0.0400189	0.0582689	0.0401833	0.0028958	0.0510071	-0.0119714	0.0142478	-0.0269602	0.0307807	-0.0400931	0.0505565
rs6731373	G	A	0.00951741	0.00161946	4.182e-09	0.3492	34.5	-0.0132	0.008189	-0.0352706	0.0315173	-0.0116321	0.0115294	0.0325232	0.0185045	-0.00518653	0.0228037	0.0186733	0.0321099	-0.0321767	0.0441991	-0.0135084	0.0387054	-0.0821328	0.0516266	0.0503464	0.0297785	0.0062193	0.017451	-0.0290732	0.0301948	-0.0159718	0.0406488	0.0355236	0.0410233	0.0208151	0.0549408	-0.00079968	0.0140857	-0.00558438	0.0301299	-0.0465973	0.053309
rs6783086	C	T	0.0151642	0.00153493	5.13e-23	0.3954	97.6	0.0007511	0.00808	-0.0310141	0.0307957	0.0169427	0.0113848	0.00984834	0.0176502	0.0322133	0.0236919	-0.00508704	0.0303926	0.030253	0.0430562	-0.043251	0.039714	-0.0618474	0.0499745	0.0318003	0.0290523	-0.00039992	0.0151935	-0.00159872	0.0274993	0.0612373	0.0413452	0.0350056	0.040351	-0.0234235	0.0540697	0.00420884	0.0139749	0.0326265	0.0316199	-0.2257	0.0537919
rs6788984	G	A	0.0149204	0.00214858	3.806e-12	0.8563	48.2	-0.02049	0.01129	-0.0680647	0.0419752	0.00618086	0.0150647	-0.0326265	0.0250976	0.0127188	0.0317996	0.0151841	0.0426541	0.0568528	0.0619788	-0.0600685	0.0538624	0.0437298	0.0682752	0.0304322	0.0402074	-0.0653922	0.0243056	-0.0385329	0.0401481	-0.00320513	0.0530173	-0.0482453	0.0554991	-0.103584	0.075299	-0.0220411	0.0202591	0.0236189	0.0435369	-0.0842516	0.0705282
rs6797587	G	A	-0.0162736	0.00160366	3.401e-24	0.3279	103	0.004781	0.008369	-0.00652122	0.0298566	0.00219758	0.0112593	-0.000300045	0.0175841	-0.0107577	0.0237195	-0.0649653	0.034179	0.0541093	0.0451163	0.107329	0.0405855	0.0218593	0.049396	0.00747201	0.0284668	0.0199007	0.0183955	-0.0498207	0.0310819	-0.0419685	0.0429797	-0.0036065	0.0392902	0.0589291	0.0574559	-0.00430927	0.0145463	0.075293	0.0326899	0.0734363	0.0539855
rs6823199	C	T	0.0104179	0.00172996	1.723e-09	0.7438	36.3	-0.008019	0.008942	-0.038429	0.0340537	-0.0210194	0.0126388	-0.0235757	0.0199794	-0.00170145	0.024408	0.0483139	0.036522	0.0680324	0.0497169	-0.0244976	0.0427873	-0.0638987	0.0545679	0.0426763	0.0328427	-0.0140989	0.0194601	-0.00672255	0.0310425	0.013311	0.0439253	-0.0217345	0.0437686	-0.0882849	0.0615782	0.031111	0.0166309	-0.00531409	0.0330107	-0.141909	0.0568831
rs6959688	G	A	-0.0116617	0.00154373	4.218e-14	0.5981	57.1	0.01415	0.008026	0.00359354	0.0341344	0.00618086	0.0123425	0.0131136	0.018556	-0.0292229	0.0268167	0.0459289	0.0386808	-0.0118702	0.0447475	0.0185273	0.0435371	0.042197	0.058447	-0.0678507	0.0348216	0.0104453	0.0215372	0.0009995	0.0298497	-0.0404054	0.0466515	0.0466927	0.045489	0.0344014	0.0647203	0.0253753	0.0174396	-0.0236781	0.0333128	0.0539198	0.0624461
rs7045409	T	A	-0.00926368	0.00155467	2.545e-09	0.3669	35.5	-0.004539	0.008175	-0.0254728	0.0309495	-0.00359354	0.0110192	0.00914166	0.017854	0.0372866	0.0239842	0.0133892	0.0313124	-0.0221528	0.0432415	0.0277824	0.039269	-0.0462154	0.0500481	-0.0352706	0.0296489	0.00210221	0.0165307	-0.0197046	0.0294483	0.0262413	0.0408651	-0.0641947	0.0419835	0.0414472	0.0556748	0.00380724	0.0140292	-0.0645698	0.0326383	-0.0223484	0.0511995
rs706159	G	A	-0.0103035	0.00152479	1.407e-11	0.4312	45.7	0.007002	0.007979	-0.0103463	0.0292849	-0.015578	0.0112929	0.0146062	0.0177907	0.0352128	0.0235605	0.0374942	0.0320788	0.03015	0.0426249	-0.0131136	0.0376903	0.0128826	0.046761	0.00652122	0.0273781	-0.0226417	0.0177541	0.00984834	0.0280566	0.0315939	0.0405424	0.0119714	0.038456	0.000100005	0.0519264	0.00873807	0.0142152	-0.00598207	0.0296404	0.0101514	0.0491347
rs709668	G	A	-0.0146418	0.00187598	5.964e-15	0.2003	60.9	0.01105	0.009835	0.0786263	0.0371105	0.0230327	0.0138201	0.0204887	0.021807	-0.0101514	0.0277311	0.00747201	0.0368772	0.065975	0.0527221	9.9995e-05	0.0730679	0.0564748	0.0592213	-0.0183677	0.0347504	0.0176434	0.0214146	-0.0681718	0.0370542	0.0693395	0.0498603	-0.00491204	0.0457807	0.0433468	0.0664883	0.0252778	0.0179949	0.0103463	0.0367047	-0.0401972	0.0631444
rs7103648	G	A	-0.0192139	0.00154226	1.271e-35	0.6129	155.2	0.003816	0.008074	0.0189199	0.0303108	0.0207825	0.0114595	-0.0197946	0.0180951	0.0296559	0.0238458	-0.00290421	0.0302172	0.0682192	0.0445226	-0.0787186	0.0396138	0.0130149	0.0473555	-0.0607059	0.0292678	-0.0495054	0.0178625	0.0418135	0.0298992	-0.0309748	0.0407146	0.00139902	0.0370647	-0.0641119	0.0559012	-0.0258308	0.0148069	0.0585519	0.0321931	-0.0584769	0.0521583
rs7236548	C	A	0.0170697	0.00192805	8.512e-19	0.1848	78.4	0.001278	0.0102	-0.0402778	0.0390509	0.00601807	0.0138045	0.012275	0.0221935	0.0393647	0.0295322	-0.0692462	0.0417513	-0.0838815	0.0570996	-0.0020978	0.0456303	0.0363528	0.060415	-0.0560022	0.0375367	0.0124775	0.0217381	0.016841	0.0358653	0.0529789	0.0511284	0.0556184	0.0504427	0.022757	0.0670857	0.0235757	0.0184305	-0.0262524	0.0395859	-0.0666301	0.066908
rs7248104	G	A	-0.0115721	0.00152056	2.735e-14	0.4124	57.9	0.009938	0.007982	-0.00737275	0.0287132	0.00130085	0.0103713	-0.0102473	0.0175638	0.027988	0.0233657	-0.0424846	0.0321655	0.081427	0.0434677	0.0566762	0.0392369	-0.014593	0.046958	0.00571631	0.0270255	-0.0180364	0.0176704	-0.00796817	0.027796	0.0268575	0.0401016	0.00521357	0.0372343	0.0673157	0.0554611	-0.00269636	0.0134665	-0.0154796	0.0304498	-0.0178399	0.0497392
rs72683923	C	T	0.0476965	0.00547687	3.08e-18	0.9788	75.8	-0.06762	0.02806	0.124163	0.11364	-0.0949702	0.0382362	0.108316	0.0667409	-0.0740772	0.0788752	0.231984	0.127435	0.0973082	0.155597	0.297137	0.160468	0.0276152	0.164074	0.0471698	0.100336	-0.00914166	0.0581849	0.149023	0.114182	0.0420053	0.138614	0.087003	0.145229	-0.218654	0.179315	0.0373921	0.0513519	-0.0950802	0.10424	0.0200967	0.172797
rs72719160	T	A	-0.0111592	0.00161124	4.337e-12	0.6829	48	-0.02988	0.008481	-0.0197946	0.0314643	-0.0198966	0.0119412	0.0306262	0.0192083	0.0134097	0.0242891	-0.0106566	0.0320597	-0.0134906	0.0435976	-0.0565704	0.0412554	0.098215	0.0533366	-0.0138961	0.0295153	0.00886063	0.0180775	-0.0430119	0.0308928	0.092488	0.044509	0.0204887	0.0416468	-0.0453112	0.0576559	-0.0172479	0.0154439	0.0214679	0.0328147	-0.142601	0.0538515
rs72765298	C	T	-0.0182836	0.00229749	1.75e-15	0.8751	63.3	-0.02575	0.01176	0.00129916	0.0424642	-0.00270365	0.0362431	-0.0193867	0.0260866	0.0202927	0.0346776	0.0127188	0.046144	-0.0566762	0.0628693	-0.111938	0.0571442	0.206119	0.0809223	0.0399896	0.0438955	0.0381625	0.027314	-0.0283995	0.042922	-0.0681718	0.0600286	-0.0268575	0.0579655	0.0303352	0.0814013	-0.00130085	0.0209511	0.0143959	0.0447297	0.00269636	0.0730302
rs72812846	T	A	-0.0128308	0.00171313	6.91e-14	0.278	56.1	-0.01692	0.008858	-0.0208805	0.0336844	-0.0144944	0.0126252	-0.0153811	0.0197878	-0.0123237	0.0253886	-0.0674717	0.0367117	0.0849045	0.0478485	-0.0357532	0.0438753	-0.0419094	0.0549113	0.0324199	0.0321401	-0.00618086	0.019078	-0.0299471	0.0328322	-0.0763127	0.0469677	0.0164343	0.0431625	-0.00389241	0.0569488	0.00581689	0.0157801	0.0296348	0.0344263	0.0140989	0.0551649
rs72834453	G	T	-0.0161493	0.00231364	2.954e-12	0.8756	48.7	0.01065	0.01211	-0.0904719	0.0452694	-0.000900405	0.0151675	-0.00250313	0.0253331	-0.0433251	0.0352389	0.0300441	0.0480751	0.133744	0.0700833	-0.0824038	0.0582072	-0.0174514	0.0707818	-0.0105555	0.0415162	0.0149871	0.0265042	0.0139029	0.0427896	-0.0604934	0.0611488	-0.105027	0.0596931	-0.0358345	0.0806505	-0.000500125	0.0187064	-0.054773	0.0469394	0.0942187	0.0816809
rs72847885	G	A	0.012005	0.00158062	3.079e-14	0.663	57.7	-0.006898	0.008314	0.0140015	0.0306576	-0.00521357	0.0111888	-0.0112632	0.0182703	0.005286	0.022776	-0.0316971	0.0328143	0.00448991	0.0416895	0.0152826	0.0392736	-0.0541394	0.0504505	0.0395091	0.0302253	-0.0124775	0.017957	-0.018164	0.0297642	-0.0111621	0.0403213	0.0847087	0.042943	-0.0220411	0.0553325	-0.00984834	0.0148981	0.0164637	0.0318126	-0.0252152	0.0518575
rs72914576	G	C	-0.0145274	0.00193116	5.376e-14	0.8099	56.6	-0.01969	0.01018	-0.0400931	0.0379607	-0.0124775	0.0141331	-0.0254204	0.022706	-0.0174514	0.0288756	-0.0653922	0.039958	-0.0306654	0.0532633	0.0281987	0.0489048	-0.0379096	0.0602158	-0.0180621	0.0353441	0.0156765	0.0221825	0.00259663	0.0338242	0.0553401	0.0530009	-0.0457299	0.0503487	0.126633	0.073994	-0.00541463	0.0174684	-0.0120726	0.0380955	-0.0994889	0.0640804
rs7297416	C	A	0.0187264	0.001638	2.895e-30	0.6955	130.7	0.009221	0.008597	0.0305292	0.0329612	-0.000500125	0.0107189	-0.0314907	0.0193425	0.00169856	0.0231059	-0.0300469	0.0340961	-0.0559356	0.0463665	-0.119009	0.0415893	-0.0336602	0.0517263	0.00299551	0.0290105	0.00737275	0.0183092	0.0532564	0.0322928	0.0390284	0.0442519	0.0453557	0.0438947	0.00905884	0.0562728	-0.0154183	0.0156448	0.0593061	0.0345204	0.059683	0.0565884
rs7302981	G	A	0.0186816	0.00153004	2.773e-34	0.3788	149.1	0.001819	0.00813	-0.0367677	0.0311331	-0.00120072	0.0109304	-0.0232686	0.0183525	-0.0193867	0.0236479	0.0651321	0.0323539	0.00985132	0.0414512	-0.0418642	0.0398937	0.0123237	0.0469985	-0.0268575	0.0291611	0.0314987	0.0179841	-0.0194887	0.029219	0.0299471	0.0408773	0.0920321	0.0409039	-0.0322133	0.0553376	-0.0398849	0.0149957	-0.0299439	0.0318385	0.0697126	0.05237
rs73046792	G	A	-0.0176816	0.00211924	7.234e-17	0.1588	69.6	0.0116	0.01058	0.0129839	0.0385187	0.0156214	0.0147816	0.0133892	0.0232384	-0.0341115	0.0314616	0.0268575	0.0412915	-0.0946736	0.0599687	0.0682788	0.0511096	0.0251127	0.0621752	0.0378057	0.0378494	0.0306654	0.0232996	-0.00637961	0.0365452	-0.0181346	0.0525462	0.0678507	0.0527669	0.0636856	0.0720186	-0.0178399	0.0194053	-0.0180364	0.0404558	0.0133892	0.0648067
rs73049928	G	A	-0.0118507	0.0019489	1.197e-09	0.8061	37	-0.0005403	0.01001	-0.00803217	0.0363765	-0.00692392	0.0137876	0.022544	0.0226607	0.00955421	0.0284683	0.00239712	0.0366774	-0.016231	0.0521394	0.00796817	0.0464601	0.11805	0.065088	0.0276152	0.0365795	0.00965326	0.0217126	-0.0220411	0.0362138	-0.00662188	0.0477943	0.0241071	0.049893	-0.0288111	0.0676594	0.0167588	0.0184477	-0.0177567	0.0381076	-0.0672087	0.0646661
rs73187288	C	A	-0.0137612	0.00240427	1.043e-08	0.8909	32.8	-0.00344	0.01256	-0.00652122	0.0448192	0.0457379	0.0180519	0.0137056	0.0274223	-0.0150121	0.0353562	0.0430595	0.0506818	-0.157122	0.0649533	-0.0752625	0.0601825	-0.0225524	0.0730716	-0.0470916	0.0447128	-0.0338671	0.0275345	-0.034695	0.0449772	0.02985	0.0631781	0.0861777	0.0659714	-0.0886127	0.0850208	0.0139029	0.022612	-0.00260339	0.0452046	0.0653195	0.0826613
rs7331680	G	T	0.020403	0.00210568	3.352e-22	0.1491	93.9	0.0155	0.01104	0.0607059	0.0414562	0.00541463	0.0147481	-0.0143959	0.0243457	0.0486652	0.0320918	0.0133892	0.0418275	-0.0354637	0.0594011	0.0328332	0.052488	-0.0485997	0.0680439	-0.0151841	0.0387243	0.00742752	0.0233102	0.0759096	0.0398001	0.0223479	0.0543426	-0.0345946	0.0555816	-0.0621294	0.0777706	-0.01262	0.0198151	-0.0533512	0.0443448	0.0294288	0.0684074
rs7406910	C	T	-0.0216269	0.00265072	3.387e-16	0.0884	66.6	0.02411	0.01389	-0.0388448	0.0536509	-0.00541463	0.0186803	-0.0112632	0.0300713	-0.0573114	0.0421987	-0.00984834	0.0527571	-0.0338671	0.0745149	0.064476	0.0666817	0.0678455	0.0829645	0.0727857	0.0495097	0.00876151	0.0295088	0.0465973	0.0501879	0.0464064	0.0692905	-0.0308717	0.0692242	0.0111377	0.0898552	-0.0100503	0.0247997	-0.0176549	0.0528374	0.0316924	0.0862907
rs740698	C	T	-0.0104677	0.00153253	8.479e-12	0.5651	46.7	-0.00157	0.007922	-0.0371994	0.0359795	-0.00219758	0.0118824	0.0259334	0.0187001	-0.0154796	0.0258012	0.0283995	0.0374254	0.0712812	0.0471146	0.0129839	0.0423065	-0.0727857	0.0581273	-0.0130149	0.0329193	-0.00995033	0.0210539	0.0610247	0.0343031	0.0538228	0.0466798	0.00803217	0.0419234	-0.00578324	0.0603419	-	-	-0.0565694	0.0336132	0.0596439	0.0617709
rs7439567	C	T	0.0126219	0.00153828	2.306e-16	0.4106	67.3	3.64e-05	0.008028	-0.00039992	0.0294058	-0.00598207	0.0109289	0.0115666	0.0176965	0.00631993	0.0222945	0.0257281	0.0318437	-0.0328543	0.0432499	0.0225524	0.0384052	0.0101514	0.04659	-0.0156765	0.0283287	0.0180621	0.0176354	0.0134906	0.0284611	0.0379096	0.0408225	-0.00846408	0.0382177	0.0975026	0.055988	0.0238829	0.0147495	0.0300469	0.031363	0.0195906	0.0502223
rs745821	G	T	0.0110149	0.00174575	2.8e-10	0.7548	39.8	0.006493	0.009223	0.00538547	0.0325644	0.0233258	0.013071	-0.011769	0.0201067	0.032564	0.0272314	0.00836492	0.0347698	-0.0177567	0.0477692	0.0632564	0.046142	0.036139	0.0559377	-0.0280909	0.0327063	0.0158733	0.0201087	-0.0433251	0.0335103	0.0631626	0.0481717	-0.00130085	0.0417675	-0.0216323	0.0610441	0.0174469	0.0168544	0.0392207	0.0365262	0.0403739	0.0592918
rs7480089	G	A	-0.013005	0.00234534	2.94e-08	0.118	30.7	-0.002979	0.01239	0.0330399	0.0454939	-0.0241071	0.0174356	0.0150121	0.0267255	-0.0273233	0.0358077	-0.0284903	0.0484929	-0.0968544	0.0696942	0.013592	0.0567785	-0.0430595	0.074904	0.0404054	0.0431786	-0.018331	0.026799	0.0220411	0.0432852	0.0851223	0.0611381	-0.0920321	0.0646695	0.0776373	0.0822679	0.0104545	0.0217309	0.0371828	0.0472531	0.0876297	0.0767368
rs75064934	C	T	0.0130796	0.00207415	2.865e-10	0.1537	39.8	-	-	-	-	-	-	-	-	-	-	0.00130085	0.0410419	-	-	-	-	-	-	-	-	-	-	-	-	-	-	-	-	-	-	-	-	-	-	-	-
rs7514579	C	A	0.0111592	0.00179825	5.452e-10	0.7712	38.5	0.00384	0.009331	0.00806737	0.0342124	0.00806737	0.0128814	0.0539198	0.0215084	0.00697561	0.0261913	-0.0557241	0.0374914	-0.0412387	0.0498671	0.124428	0.0482829	0.118405	0.060422	0.0649447	0.0349835	0.00767051	0.02021	0.0838815	0.0357463	-0.0830556	0.0475769	-0.00511305	0.0436609	0.0590233	0.0663275	-0.0359381	0.0171959	-0.0264467	0.0360444	0.0112366	0.0579257
rs751984	C	T	0.0219303	0.00238384	3.603e-20	0.8824	84.6	0.002462	0.0124	0.0270313	0.055497	-0.0185714	0.0193926	0.0153811	0.0285926	-0.0219389	0.0400917	0.0730646	0.0610486	-0.00491204	0.0673171	-0.0753703	0.0675695	-0.0254204	0.0856928	0.102466	0.0561473	0.0690595	0.0353487	0.0270313	0.0521754	-0.06145	0.0705163	0.04095	0.0695449	0.180487	0.110478	-0.0199986	0.0261807	0.0185273	0.0505378	0.10472	0.100698
rs7555285	G	C	0.0114129	0.00187064	1.054e-09	0.8011	37.2	0.0009774	0.009932	0.0602809	0.0386405	0.00060018	0.0136231	-0.00269636	0.0204075	-0.0231304	0.0285689	-0.0214679	0.038366	0.139032	0.0566297	0.0523465	0.0492838	0.0193867	0.0584177	0.0156214	0.034654	-0.0185273	0.0216023	0.0335568	0.0365307	-0.036139	0.0495229	0.00904074	0.0469272	-0.0714831	0.0674501	0.0104545	0.0175974	-0.0264472	0.0379257	0.0507671	0.0646118
rs7592578	G	T	-0.0142139	0.00194602	2.794e-13	0.1947	53.4	-0.01406	0.01012	-0.0390527	0.0387001	-0.0271657	0.0144047	0.00239712	0.0207308	-0.0412387	0.03004	0.00935609	0.037907	0.0179381	0.0520984	-0.0914576	0.0512021	-0.152569	0.065324	0.0500275	0.0360906	-0.0532953	0.0227042	-0.0160278	0.0359615	-0.0457299	0.0520934	-0.00752827	0.0479975	0.0428679	0.0679788	-0.0129839	0.0181666	0.0524976	0.0391381	-0.0437429	0.0652839
rs75961402	G	A	0.0132289	0.00207814	1.945e-10	0.1534	40.5	0.009309	0.01086	0.0246001	0.0403986	-0.001998	0.0144069	0.036664	0.0242586	-0.00339423	0.0294911	-	-	0.0707444	0.0577601	-0.034498	0.0531248	-0.0917584	0.0696409	0.0306654	0.0385549	-0.016267	0.0238191	0.0315939	0.0391772	0.114738	0.054191	-0.0565694	0.05598	-0.11636	0.0795015	0.00591747	0.0189764	0.0877389	0.0418485	0.153151	0.0678943
rs7606205	C	A	-0.00916915	0.00165559	3.055e-08	0.7023	30.7	0.0009419	0.008664	0.00677698	0.0308402	0.0134097	0.0121668	0.00836492	0.0188323	-0.0385329	0.0253382	0.0281014	0.0343494	0.0187236	0.0455146	-0.0195906	0.0409465	0.00618086	0.0492259	-0.0267547	0.0307962	0.00747201	0.0182722	-0.0139975	0.0304739	-0.00571631	0.040942	-0.0436385	0.0432271	-0.0912385	0.0594837	0.022544	0.0158979	-0.0123763	0.0326667	-0.044579	0.055072
rs76326501	C	A	0.0282637	0.0026522	1.63e-26	0.9092	113.6	0.03219	0.01365	-0.0307685	0.0513853	0.0119286	0.0191422	0.052118	0.0317821	-0.0208151	0.0390141	0.0433468	0.055967	0.0474559	0.0747933	0.00508704	0.0626167	-0.0374942	0.0813105	0.0199987	0.0485018	-0.0179603	0.0297974	0.0721346	0.0528233	0.0464064	0.0708686	-0.0115666	0.0653618	-0.130792	0.0931965	0.0686862	0.026165	0.0567583	0.0549631	0.142974	0.0966994
rs76452347	C	T	-0.014796	0.00197658	7.128e-14	0.205	56	0.01347	0.0101	0.0562529	0.0749146	0.0277824	0.0332705	0.00370686	0.0765284	0.0956302	0.0662369	-0.0873696	0.0819601	-0.178565	0.163134	-0.0750147	0.111395	-0.00796817	0.113642	0.0198966	0.0688955	-0.00409162	0.037662	0.132618	0.0767875	0.11991	0.112713	0.092554	0.120495	-0.0858107	0.143767	0.0253178	0.0371138	0.176976	0.114111	-0.0517382	0.125893
rs76719272	C	T	-0.0136219	0.00229583	2.97e-09	0.1312	35.2	0.003962	0.01172	-0.100117	0.0481752	0.0148091	0.016571	-0.0444952	0.0270706	-0.052118	0.035889	0.0243952	0.0462285	0.0107577	0.0599786	0.0934319	0.0572239	0.0186733	0.0696609	0.06145	0.0428301	-0.0139029	0.0260584	-0.076961	0.0458231	0.204076	0.0571496	-0.0227395	0.0585382	0.0103534	0.0778082	0.0257281	0.0218125	-0.00637961	0.0432112	0.102033	0.0762388
rs7694643	G	A	-0.00971642	0.00156799	5.767e-10	0.6455	38.4	-0.001723	0.008223	-0.0289761	0.0312089	-0.0130149	0.0114931	0.00280393	0.0169956	0.0124775	0.0235246	-0.00518653	0.0304778	0.0342809	0.0443839	0.0758017	0.0411816	0.103695	0.0519797	0.0270629	0.0297302	0.0321101	0.018419	0.0326265	0.0303973	-0.005286	0.0392907	0.0335568	0.0413949	0.00461061	0.0526316	-0.00667765	0.0145466	0.0315939	0.0323357	-0.00647897	0.0498446
rs7763294	G	T	-0.00997015	0.00161313	6.388e-10	0.3163	38.2	-0.00231	0.00846	-0.0105555	0.0307886	-0.0132879	0.0119126	0.0107421	0.0185413	-0.0106566	0.0238807	0.00179838	0.0302248	-0.0599623	0.0466119	-0.025523	0.0408795	0.0237165	0.0500055	-0.0254204	0.0304106	-0.026036	0.018822	-0.0167393	0.0302494	-0.0594316	0.0440685	-0.0101514	0.0404975	-0.0213258	0.0564898	0.0177417	0.0153523	-0.0867569	0.0340126	-0.058795	0.0554109
rs7765526	G	A	0.01	0.00152746	5.881e-11	0.4633	42.9	0.00754	0.00797	-0.0448928	0.0304913	0.012225	0.0111392	0.0166604	0.0177645	0.0373921	0.0233606	-0.0144032	0.0307918	-0.0214279	0.0418612	-0.0160278	0.0375309	0.0612832	0.0487007	-0.0331432	0.0287446	-0.0194887	0.0175606	-0.00853633	0.0278387	0.0113355	0.0386985	-0.00270365	0.0366432	-0.082621	0.055713	-0.0222456	0.0146017	-0.0512933	0.0315059	-0.00150113	0.0473608
rs77692990	C	T	-0.0158109	0.00281489	1.945e-08	0.0797	31.5	-0.01978	0.01439	-0.0020978	0.0501115	0.00531409	0.0190955	0.0320068	0.031954	-0.0179381	0.0412121	-0.20147	0.0630699	0.0235757	0.0740822	0.0332466	0.0677719	-0.0109399	0.0829674	0.0583709	0.0512199	-0.0191161	0.0316223	-0.0535408	0.0538611	0.126698	0.0711386	0.058795	0.07073	0.0856668	0.0967384	0.0244976	0.0259692	-0.0848925	0.0592262	-0.195073	0.102345
rs7777128	G	C	0.0256617	0.00277139	2.059e-20	0.0798	85.7	0.01838	0.01477	0.102143	0.0538231	-0.0206846	0.0206546	-0.00876151	0.0313039	0.0219389	0.0414848	0.105249	0.0564986	0.0773131	0.0769846	0.0281937	0.068422	-0.013311	0.084364	0.0609184	0.0514864	0.0332466	0.0317199	-0.0426763	0.0538251	-0.00925702	0.0697088	0.0349021	0.0708439	0.129084	0.0965166	0.0387408	0.0263911	-0.0307232	0.0570673	0.0788268	0.0907525
rs78151625	C	T	-0.012204	0.00202273	1.606e-09	0.8344	36.4	-0.01044	0.01064	0.0107421	0.038935	0.00249688	0.0137177	-0.0292229	0.0236481	0.00767051	0.0297191	0.00229736	0.0392403	0.0949465	0.0602071	0.0170538	0.0504123	-0.0205089	0.0624025	0.0334348	0.0385954	-0.0357308	0.0233984	9.9995e-05	0.0289171	0.0348844	0.0542232	-0.0393647	0.0524463	-0.0342809	0.071216	-0.0119714	0.0189884	-0.0584769	0.0412571	-0.0717108	0.0675016
rs78474310	G	A	-0.0233781	0.0036504	1.512e-10	0.9552	41	-0.04769	0.01869	0.0464064	0.0733813	-0.0251127	0.026297	-0.0490852	0.0415888	-0.0998203	0.0539908	-0.191161	0.0708105	0.146435	0.110794	0.0385474	0.0916996	0.258125	0.134364	-0.120249	0.0664542	-0.0221434	0.0407206	0.0471698	0.0707208	-0.231176	0.0893436	0.0338215	0.0939454	-0.0911289	0.127814	-0.0648586	0.0343263	-0.0305623	0.070817	-0.187173	0.11674
rs78648104	C	T	-0.0213284	0.00269273	2.365e-15	0.9075	62.7	-0.01791	0.01402	-0.0269602	0.0512406	0.0496469	0.0436361	-0.0211215	0.0309134	-0.0242927	0.0398648	0.0985776	0.105343	0.0462154	0.0758772	0.109123	0.0726076	0.0403739	0.084533	0.0496469	0.0516242	0.0282959	0.0310909	0.0340149	0.0511148	0.0474559	0.072154	0.0196065	0.147496	-0.0776373	0.0938035	0.00876151	0.0245843	0.0125213	0.0525389	-0.128857	0.0868472
rs78998485	G	C	-0.0121841	0.00172175	1.479e-12	0.7443	50.1	0.01256	0.008981	0.00538547	0.0325121	-0.00984834	0.0125579	0.0102473	0.0196186	0.0270313	0.0265254	0.013311	0.0349596	-0.0244976	0.0472591	-0.0173496	0.0423989	0.130853	0.057905	-0.0140989	0.0313532	0.0600598	0.0203767	0.0200967	0.032615	-0.038429	0.0453619	0.0461199	0.0460531	0.0498372	0.0631483	0.0239118	0.0165942	-0.0323166	0.0348278	0.0308201	0.0578128
rs7927515	C	A	0.0112985	0.00158591	1.047e-12	0.3459	50.8	0.006537	0.008289	-0.0335315	0.0317226	0.0217345	0.0117076	0.0315939	0.0187024	0.00270365	0.0224937	0.00672255	0.0310425	0.00994933	0.0422172	-0.0601539	0.0413015	-0.0117309	0.0483609	-0.016267	0.0292441	0.0101514	0.0178611	-0.0216636	0.0300589	0.00290421	0.0393614	0.0213258	0.0407843	-0.0847087	0.0587859	-0.0324672	0.0153352	0.0352128	0.0323593	-0.00239712	0.0483953
rs7963801	C	T	-0.0117512	0.00154539	2.873e-14	0.4221	57.8	-0.004743	0.007981	-0.0269602	0.0304321	-0.00722605	0.0110198	-0.00551518	0.0170444	-0.018979	0.0232566	-0.00571631	0.030192	0.0188218	0.0419586	0.0753857	0.0394274	-0.0858847	0.0499672	0.0123237	0.0279349	-0.00944446	0.0172365	0.0166604	0.0286559	0.0335315	0.0407071	0.0429637	0.0403279	-0.00662188	0.0520712	-0.0175532	0.0147124	-0.0247026	0.0311102	-0.0173496	0.0498843
rs8013933	C	T	0.0100846	0.0016253	5.481e-10	0.6913	38.5	0.01603	0.0085	0.0519281	0.0393764	0.0287818	0.0135831	0.0585519	0.0202527	-0.0146062	0.0275231	0.0444952	0.0408978	0.0165621	0.0478968	-0.00631993	0.0444565	0.118938	0.0644369	0.040854	0.0370222	0.00767051	0.0225142	0.0357532	0.0364535	0.0843411	0.0510905	0.0440169	0.0481505	0.0322736	0.0683476	0.00279609	0.0169755	0.0429637	0.0361986	-0.076881	0.0654916
rs8105753	C	A	0.0108358	0.00157932	6.84e-12	0.6315	47.1	0.001159	0.008227	-0.0082338	0.0295166	0.00518653	0.0111872	0.00468899	0.0173804	-0.00130085	0.0221162	0.0396053	0.0330159	0.0670042	0.0453403	0.00886063	0.0380475	-0.0417599	0.0496702	-0.0440564	0.0296784	0.0153811	0.018089	0.0437298	0.0304207	0.076498	0.0429935	-0.0697789	0.0415405	0.0364284	0.0561626	-0.00924258	0.0147054	-0.00521357	0.0304224	0.040854	0.0528492
rs839755	C	A	-0.0132587	0.00153376	5.41e-18	0.6149	74.7	-0.003391	0.008054	0.0848925	0.0312393	-0.0125788	0.0113574	0.00229736	0.0170762	-0.00571631	0.022159	-0.0145047	0.0312304	-0.00340579	0.0403745	0.00747201	0.0373176	0.0527822	0.0497742	-0.0323166	0.0290249	0.0158733	0.0177763	0.00399202	0.0273611	0.00508704	0.0383847	0.0174469	0.0395848	-0.101037	0.056092	-0.00521357	0.0142109	0.0144944	0.0308134	0.0205866	0.0506458
rs848445	C	T	-0.0100746	0.00168577	2.284e-09	0.2851	35.7	-0.0138	0.008667	0.0442083	0.0331214	-0.0308717	0.0123576	-0.00813298	0.0187916	-0.0121738	0.0247173	9.9995e-05	0.0277979	0.0591176	0.0469193	-0.0689214	0.043597	0.0352706	0.0522335	0.0483139	0.0314244	-0.016841	0.0192432	0.0157749	0.0309623	0.0765906	0.0443428	0.00578324	0.0407196	-0.0927734	0.0622774	-0.026344	0.0160929	-0.0239854	0.0337674	-0.0199986	0.0544913
rs869396	C	A	-0.0105224	0.00151773	4.124e-12	0.4659	48.1	0.001889	0.007948	0.0210194	0.0297955	0.00240288	0.0104974	0.0338671	0.0179758	-0.0134097	0.0228471	0.0175532	0.0311215	0.0276796	0.0422606	-0.0412379	0.0389583	-0.0744579	0.0492648	0.00631993	0.0270914	-0.00836492	0.0170176	0.00974735	0.0279936	-0.076498	0.0412318	-0.0241071	0.039436	-0.00767051	0.0518142	-0.00409162	0.0136946	0.0338671	0.0311667	0.0452066	0.0511633
rs871004	G	A	0.0116219	0.0015759	1.648e-13	0.3481	54.4	-0.004463	0.008298	-0.0139029	0.0306266	0.00591747	0.0113475	0.0184695	0.018554	-0.0415257	0.0246879	0.00481156	0.0308604	-0.0165621	0.0434673	0.0454159	0.0403849	-0.100388	0.0522735	-0.014593	0.0293128	-0.001998	0.0170807	-0.0132123	0.0295716	-0.101925	0.043651	0.00451016	0.0389595	-0.0323704	0.0567817	0.0062193	0.0146711	0.0196926	0.0317986	0.0561472	0.0533217
rs871606	C	T	0.0184328	0.00246318	7.253e-14	0.895	56	0.01144	0.01291	-0.113057	0.0472567	-0.00742752	0.0172873	0.0218593	0.0286715	0.031111	0.0377217	-0.0483503	0.049894	-0.0220411	0.0663094	0.0744579	0.0650688	0.0653195	0.0801083	0.0373921	0.0465711	0.0187236	0.0280655	0.0770536	0.0487278	0.0175452	0.0632882	-0.00440971	0.0603206	0.0619414	0.0897642	-0.0170444	0.0230393	-0.0116678	0.0474773	0.0791808	0.0849223
rs8904	G	A	0.0152289	0.00156068	1.713e-22	0.3678	95.2	0.001851	0.008177	0.0382212	0.0309692	0.00833464	0.011347	0.00994933	0.0178037	0.040822	0.0239738	-0.014593	0.0315709	0.002002	0.0401963	-0.0149871	0.0385545	-0.0582689	0.050567	-0.0511683	0.029956	-0.0118298	0.0177037	-0.0514533	0.0303714	0.00340579	0.0385805	-0.0103463	0.0392583	0.0140989	0.0537411	-0.0476467	0.0150042	-0.0118298	0.0308179	0.026652	0.0513034
rs912434	G	T	0.0116418	0.00174404	2.471e-11	0.7594	44.6	0.006851	0.009132	0.0430119	0.0354224	-0.0210763	0.0129309	0.0225524	0.0206202	0.0270629	0.0269263	-0.013607	0.0352493	-0.00548493	0.0461486	-0.0370067	0.0441074	0.0625139	0.0571812	0.0232686	0.0328745	0.00914166	0.0197242	0.00873807	0.0320417	-0.0116321	0.0445865	0.0390527	0.0464789	0.0365603	0.0634223	0.0149106	0.0166812	0.054245	0.036743	0.0921153	0.0616957
rs9302885	G	A	0.0111542	0.0014999	1.034e-13	0.4452	55.3	-0.006177	0.007905	0.0599656	0.0304591	-0.00833464	0.0110544	-0.023371	0.0178675	0.0142973	0.0228018	-0.00541463	0.0294678	0.0113355	0.0407133	0.0113355	0.0370641	0.0178399	0.0467381	-0.00863719	0.0272435	0.022935	0.0175844	0.0350775	0.0290645	-0.0415514	0.0406756	-0.0126801	0.0382086	0.0582689	0.0550257	-0.0139975	0.0143953	-0.0474061	0.0314223	0.0321767	0.0505335
rs9323988	C	T	-0.012393	0.00153499	6.83e-16	0.6152	65.2	-0.001269	0.008103	-0.0589011	0.0308987	0.00806737	0.0112454	0.00598207	0.0173402	-0.00390762	0.0219168	-0.0167393	0.031425	0.0808424	0.0447877	-0.0209172	0.0385468	-0.0728933	0.0496688	0.0101483	0.0280318	0.00657832	0.0170353	-0.0208151	0.0291752	0.0116321	0.0394066	-0.0448928	0.0407482	-0.00491204	0.0514693	0.00439035	0.0139656	0.0204887	0.0312889	0.0841573	0.0533946
rs932764	G	A	-0.021408	0.00152092	5.434e-45	0.5689	198.1	-0.02385	0.007958	-0.027474	0.0302245	-0.0229616	0.0112683	0.0199007	0.0179464	-0.00300451	0.0217906	-0.0345914	0.0318978	-0.068493	0.0433852	-0.0378057	0.0388878	0.00856323	0.0457751	0.0137056	0.0280983	-0.00611868	0.0168572	0.0124225	0.0282996	-0.0160278	0.0392076	-0.0110609	0.0383004	0.0431553	0.0551448	-0.00250313	0.0133901	-0.0129839	0.0300855	0.00985132	0.0485882
rs9349379	G	A	0.0132537	0.00155136	1.307e-17	0.593	73	0.0008604	0.008003	-0.0313875	0.030961	0.00588266	0.0109996	-0.0270629	0.0181578	-0.0280909	0.0237366	0.0211742	0.0319432	0.0167588	0.0422874	-0.039989	0.0396041	-0.0763412	0.0500702	0.0247902	0.0292384	-0.0156214	0.0178933	0.00945516	0.0285486	-0.0144032	0.0397404	-0.0197946	0.0397388	0.0757566	0.0573687	0.0146915	0.0147972	-0.0397809	0.0316743	0.0512633	0.0529957
rs9368222	C	A	0.0113483	0.0016891	1.837e-11	0.2688	45.1	-0.0194	0.008932	-0.0266419	0.0337435	-0.0191161	0.0268115	-0.00836492	0.0193397	-0.0119286	0.0254787	-0.095492	0.0663332	-0.0476467	0.0487947	-0.0227395	0.042918	0.0124775	0.0513544	-0.0556239	0.0328879	-0.00697561	0.0189166	0.0145047	0.0315875	0.03335	0.0448465	0.12511	0.0978905	-0.0188218	0.0593678	-0.0283931	0.0164147	-0.0115332	0.033601	0.0594316	0.0569309
rs9486916	C	T	0.0132189	0.00191738	5.419e-12	0.1979	47.5	-0.003407	0.01015	0.026036	0.0375873	-0.00129916	0.012833	0.0329365	0.0226473	-0.0281987	0.0296533	0.0115666	0.0380352	-0.0244975	0.053753	0.011769	0.0467774	0.0712812	0.0607843	0.0145047	0.0349353	-0.0140015	0.0218965	0.0185714	0.0357681	0.0418642	0.0506234	-0.0188218	0.0494328	-0.00458945	0.0644556	-0.00429078	0.0174784	0.00762903	0.0370691	0.022757	0.0620981
rs9508495	C	T	-0.0176965	0.00175442	6.343e-24	0.7565	101.7	-0.005155	0.00928	-0.0281014	0.0346942	-0.0195085	0.013076	0.0220411	0.0209235	0.0159262	0.0266237	-0.052118	0.036762	-0.016267	0.0479915	0.0188771	0.0441746	0.038429	0.0565635	-0.0335315	0.0331489	-0.0187236	0.0201989	0.00974735	0.0325228	0.0707444	0.0487035	-0.0252778	0.0454551	0.0182658	0.0615745	-0.00747201	0.0162917	0.013592	0.0351365	-0.0232281	0.0577422
rs9687065	G	A	0.0166965	0.00192742	4.62e-18	0.8099	75	0.0242	0.01013	0.0314018	0.0383915	-0.0010005	0.0128511	0.0484091	0.0232349	0.0143959	0.028755	0.0209784	0.039362	0.0373921	0.0545669	0.0655068	0.0507113	0.087278	0.064088	-0.00984834	0.0342593	0.000499875	0.0221234	-0.0741849	0.0364202	0.00149888	0.0485552	-0.0990472	0.0498984	-0.0137947	0.0657551	0.00925702	0.0180248	0.10084	0.0412495	-0.109145	0.0637739
rs9810888	G	T	-0.00855721	0.00151452	1.604e-08	0.4984	31.9	-0.0004138	0.007935	0.00628024	0.0282049	-0.013592	0.0111443	0.015578	0.0176953	-0.012275	0.0226267	0.0526873	0.0318332	0.0385474	0.0426645	0.00299551	0.0355108	0.00905884	0.0455753	0.0258627	0.0283715	-0.0236781	0.0175057	0.031111	0.0289444	-0.0733237	0.0409094	-0.00170145	0.0359388	-0.127493	0.055564	-0.00380724	0.0137005	-0.0460439	0.0313119	0.0455468	0.0509968
rs9886665	C	T	0.0101891	0.00170861	2.472e-09	0.2671	35.6	-0.01091	0.009007	-0.0323166	0.0341822	-0.0292229	0.0127301	-0.00611868	0.0191385	-0.0190809	0.0259942	-0.0158246	0.0346075	-0.0390527	0.0486903	-0.110708	0.0454805	-0.044579	0.0548544	0.00677698	0.0303094	-0.00330546	0.0182534	-0.00833464	0.0312941	-0.0596439	0.0467485	-0.0572055	0.0460177	0.0694328	0.061189	-0.00160128	0.0149805	0.0515483	0.0350811	0.00816656	0.0538537
rs9899540	T	A	0.010005	0.00157011	1.865e-10	0.3999	40.6	0.01382	0.00814	0.0392207	0.0314159	-0.00230265	0.0109483	0.0362355	0.0183941	0.0464064	0.0241574	0.0180364	0.0320028	-0.0198966	0.0431223	-0.00180162	0.0368821	0.0283931	0.0493164	-0.0184695	0.0291985	-0.0127813	0.0179464	-0.0148091	0.0292686	0.013311	0.0401099	-0.0387408	0.0415165	-0.00732678	0.0533455	0.0197046	0.0285363	0.00598207	0.0301564	-0.0175532	0.0511395
rs9932220	G	A	-0.011393	0.00181136	3.181e-10	0.2177	39.6	0.004449	0.009539	0.0339705	0.0360401	0.0234734	0.0134925	-0.00079968	0.0199525	-0.0164637	0.0276579	0.00924258	0.0363713	0.0466724	0.051076	0.0638987	0.0463861	0.101479	0.0577208	0.0506619	0.0343671	-0.00249688	0.0195313	-0.0439212	0.0356557	0.0732161	0.0484307	-0.0390284	0.0485278	0.0569937	0.0652561	0.00722605	0.0168184	0.0187752	0.0363782	-0.0565694	0.0628907
Abbreviations: EA, effect allele; EAF, effect allele frequency; NEA, non-effect allele; SE, standard error; SNP, single nucleotide polymorphism

## Sheet: S2
Supplementary Table 2. Genetic associations with diastolic blood pressure, total and site-specific cancers.
SNP	NEA	EA	Beta	SE	p-value	EAF	F-statistic	Total cancer		Bladder		Breast		Cervix		Colon		Endometrium		Esophagus/stomach		Kidney		Leukemia		Lung		Melanoma		Non-Hodgkin's Lymphoma		Oral cavity/pharyngeal		Ovary		Pancreas		Prostate		Rectum		Thyroid
								Beta	SE	Beta	SE	Beta	SE	Beta	SE	Beta	SE	Beta	SE	Beta	SE	Beta	SE	Beta	SE	Beta	SE	Beta	SE	Beta	SE	Beta	SE	Beta	SE	Beta	SE	Beta	SE	Beta	SE	Beta	SE
rs10062049	C	T	0.0197143	0.00227498	4.496e-18	0.1359	75.1	-0.007053	0.01152	0.0411345	0.0432912	0.00060018	0.0137084	0.0287082	0.0256166	-0.0141001	0.0329013	-0.0425804	0.0466356	-0.00478852	0.0579758	0.0736465	0.0553872	0.0382212	0.068324	-0.0364284	0.0420425	0.000900405	0.0244783	0.0570996	0.0417752	0.0315939	0.057152	0.0155198	0.0554506	0.0592194	0.077774	0.0215301	0.0208743	0.0285024	0.0439838	-0.141847	0.0797563
rs10069690	C	T	0.0144196	0.00187392	1.418e-14	0.2581	59.2	-0.004693	0.008987	-0.122572	0.0424688	0.0439519	0.0141178	-0.0925792	0.0215331	-0.00349389	0.0280056	0.0140989	0.0411723	0.0525573	0.0520097	0.096621	0.0496338	0.120813	0.0647316	-0.119204	0.0402014	0.00662188	0.0235474	0.102033	0.0377484	-0.00915794	0.0494816	0.109926	0.0500537	0.0254204	0.0705833	-0.1144	0.0195747	-0.0163654	0.0367643	0.0943107	0.0689364
rs10078021	G	T	-0.0136964	0.00162259	3.15e-17	0.6277	71.3	-0.009775	0.008192	-0.065072	0.0314317	-0.00934352	0.01135	-0.00803217	0.0178075	0.0197046	0.0238619	-0.0169427	0.0317221	-0.0487702	0.0443575	-0.0214279	0.039199	0.00727348	0.0471348	0.0399896	0.0299943	0.0216636	0.0182221	0.0381625	0.0303336	-0.0337636	0.0414856	0.0119286	0.0396773	-0.0711738	0.0568401	-0.031078	0.0150799	-0.00541463	0.0299006	-0.0350056	0.0520656
rs10087782	C	T	0.0117857	0.00155099	2.992e-14	0.4463	57.7	-0.007987	0.007919	0.0128175	0.0291539	-0.015723	0.0111956	-0.0167393	0.0177377	-0.0335568	0.0234	0.0214679	0.0310342	-0.0132879	0.0412016	-0.041343	0.0389084	-0.0430119	0.0484525	-0.058689	0.0289764	0.00249688	0.0162087	0.0307232	0.0289664	0.0257652	0.0397785	-0.00692392	0.0373304	-0.0615563	0.0553764	-0.0107577	0.0142498	-0.0683859	0.0315281	-0.0458345	0.0512565
rs10164193	G	T	-0.0196071	0.00291946	1.869e-11	0.9223	45.1	-0.01239	0.01481	0.00159872	0.0524921	-0.0193867	0.0206632	0.0207825	0.0328863	-0.0111621	0.041333	0.0112366	0.0561192	-0.187173	0.0756259	-0.0531898	0.0704863	0.0243999	0.0883105	-0.0278852	0.0520022	0.0327576	0.0333056	0.0622233	0.0562044	-0.0276796	0.0728775	-0.0123763	0.0698844	0.0441126	0.102345	0.0221528	0.0272647	-0.0876297	0.056757	-0.113505	0.0926723
rs10184839	T	A	-0.0124821	0.00169983	2.088e-13	0.2917	53.9	-0.00686	0.008589	-0.0589011	0.033685	-0.00410843	0.0116999	0.00737275	0.0184835	-0.016536	0.0248489	-0.0717108	0.035261	-0.0133892	0.0447339	-0.0548787	0.0429298	0.0619414	0.0524707	-0.0236781	0.0309315	0.00796817	0.0184458	0.0265446	0.0312755	0.0018982	0.0398641	-0.00320513	0.0403265	-0.0282966	0.0586483	-0.0241902	0.0159767	0.00915794	0.0321852	-0.00461061	0.0519105
rs10193543	G	T	0.0124196	0.00209744	3.195e-09	0.8364	35.1	0.01017	0.01052	0.0715762	0.0421397	0.0160702	0.0149028	0.0180364	0.0235414	0.0343048	0.0313785	-0.0524519	0.0418617	0.066443	0.0590224	0.0901149	0.0541951	0.100298	0.0682575	-0.0423857	0.0378752	0.00955421	0.0227505	0.0344014	0.0392524	-0.086975	0.053177	0.0739937	0.0551515	0.0913934	0.0770505	0.0113355	0.0191701	0.0690595	0.0427221	0.131379	0.0732109
rs10224002	G	A	-0.018125	0.00172839	9.991e-26	0.7139	110	-0.01557	0.008659	0.00618086	0.0309102	-0.00954541	0.011966	-0.00280393	0.0181862	0.0227395	0.0253317	0.0125213	0.0332984	-0.0629398	0.0466381	-0.0212236	0.0410437	0.0805656	0.0544085	0.0313048	0.0312971	-0.0311811	0.0191249	-0.0151136	0.0306862	0.0741794	0.0454454	0.0434426	0.0440102	0.00776974	0.0557562	-0.0158246	0.01571	0.0151841	0.0329187	0.0684994	0.0569955
rs1044822	C	T	-0.0119107	0.00217149	4.135e-08	0.1488	30.1	0.007448	0.01096	-0.0428679	0.042926	0.0474061	0.0153539	0.00190181	0.0226909	0.0350056	0.0319871	0.0620882	0.0437634	-0.0119286	0.0565734	0.0878481	0.0530472	-0.00578324	0.062453	0.0132879	0.0380883	0.0216323	0.0241472	-0.0392207	0.0410621	-0.0890177	0.0585659	-0.0223484	0.0543439	-0.0221528	0.0740792	0.00430927	0.0190578	-0.0273233	0.0427802	0.114513	0.0697504
rs10460108	G	A	0.00926786	0.00155193	2.347e-09	0.48	35.7	0.01222	0.00791	-0.00390762	0.0280145	-0.0185714	0.0111748	-0.0154183	0.0176139	-0.026036	0.0231944	-0.00290421	0.0293522	0.0270313	0.0420461	-0.00130085	0.0367372	0.0317893	0.0476393	-0.0425944	0.0286936	0.0195085	0.0174254	0.0641009	0.0291745	0.0403739	0.0403073	0.013311	0.0383166	-0.0665672	0.0551447	0.0512633	0.0144005	-0.0151136	0.0300539	-0.0215301	0.0495581
rs1060105	C	T	-0.0169107	0.00193227	2.105e-18	0.2031	76.6	-0.03072	0.00977	0.0163327	0.0357942	0.011769	0.0134944	0.00581689	0.0206264	0.00491204	0.0268882	0.00370686	0.0359466	-0.0216636	0.0513187	-0.0656941	0.0489213	-0.0693395	0.0610693	-0.018331	0.0344221	0.0132879	0.0210417	-0.0419094	0.0361683	0.0404054	0.0490114	0.0272684	0.0476749	0.0349021	0.0652955	-0.0722276	0.0180807	-0.0601539	0.0392383	-0.0341115	0.0621737
rs1063281	C	T	-0.0144911	0.00159801	1.213e-19	0.6027	82.2	-0.0009711	0.008091	0.0062193	0.028878	-0.0147901	0.0113871	0.0299439	0.0183449	-0.0199987	0.0234088	0.020713	0.0317563	-0.0620354	0.0438092	0.0219389	0.0386797	-0.0371994	0.0487298	-0.00458945	0.0270538	-0.0231304	0.0178241	-0.0224462	0.0291541	-0.0271287	0.0406084	-0.00707491	0.0385313	-0.0594946	0.0557997	-0.0182328	0.014742	-0.0464064	0.0317456	-0.0682192	0.0523387
rs1077795	G	A	0.0177411	0.00177509	1.617e-23	0.7389	99.9	-0.02699	0.008946	-0.0292229	0.0339617	-0.0194887	0.0126892	-0.0208151	0.0200156	-0.0430119	0.0263813	0.0224462	0.0354685	-0.00601807	0.0450459	0.027907	0.0435711	0.123367	0.0576467	0.001998	0.0299472	0.00019998	0.0218329	-0.0113643	0.0315429	-0.0110609	0.0434135	-0.0658193	0.0451472	0.00826574	0.0589198	-0.0230639	0.0164729	-0.00451016	0.03287	0.0163654	0.0560737
rs10873612	C	T	-0.00978571	0.00159961	9.506e-10	0.5961	37.4	-0.01124	0.008032	0.046882	0.0314158	0.0177567	0.0114857	-0.0115332	0.0177811	0.00893984	0.0227758	0.0150121	0.0316897	0.00130085	0.0398312	-0.0291704	0.0392261	0.00803217	0.0470158	-0.0249853	0.0291261	-0.0141987	0.0178106	0.00040008	0.0246466	-0.0785339	0.0417769	-0.0552455	0.0409737	0.0581589	0.0568532	0.00150113	0.0137832	-0.0275179	0.0314558	-0.00548493	0.0489127
rs10906391	C	T	0.0114821	0.00167708	7.574e-12	0.3171	46.9	0.004999	0.008614	-0.00925702	0.0312337	-0.00059982	0.010988	0.0127813	0.0188768	0.00672255	0.0238378	-0.0140015	0.0330079	-0.0210763	0.0453394	-0.0413339	0.0422958	-0.013607	0.0498471	-0.0482186	0.031494	-0.0115332	0.0185166	-0.029753	0.0314832	0.0131866	0.0419285	-0.0121262	0.0413039	0.0428031	0.0583494	-0.0226417	0.015838	-0.0680324	0.0344889	0.0582649	0.0548891
rs10943605	G	A	0.0153839	0.00154838	2.926e-23	0.4882	98.7	0.004387	0.007867	-0.00508704	0.0280298	-0.0196065	0.0111406	0.00220242	0.0162573	-0.00975229	0.0222653	-0.0201947	0.0307262	-0.0139029	0.0408235	0.00390762	0.0358352	0.0668879	0.0484889	-0.0170538	0.0277299	-0.00279609	0.0161279	0.0264467	0.0286803	0.0739695	0.0406993	-0.00737275	0.0372669	0.0439519	0.0541729	0.0133892	0.014363	0.0603872	0.0311586	-0.0813956	0.0514031
rs11021221	T	A	-0.0167589	0.0020762	6.931e-16	0.1668	65.2	0.000193	0.01043	-0.0200967	0.0396528	0.000900405	0.0138055	-0.0123237	0.0229395	0.0730009	0.030474	-0.0115332	0.0405521	-0.0965821	0.0594428	0.020611	0.0496751	0.0188771	0.0615085	-0.046979	0.038983	0.00591747	0.0221301	0.00692392	0.036164	-0.087003	0.0560681	0.0529789	0.052322	0.0819696	0.0719569	-0.00757127	0.0186575	0.0794762	0.0404997	-0.0259601	0.0670858
rs11030119	G	A	-0.0149911	0.00169003	7.31e-19	0.302	78.7	-0.00752	0.008516	0.0859937	0.0325184	-0.013311	0.0120552	0.0295318	0.0191779	-0.00667765	0.0238699	0.0167393	0.0332403	-0.0068763	0.0435814	0.0231663	0.0409165	0.0744003	0.0523297	0.0232686	0.030468	0.0105555	0.0185486	0.0388448	0.0313944	-0.12936	0.0454273	0.00370686	0.0405029	0.0218367	0.0573308	-0.0214679	0.015807	-0.0135084	0.0323445	-0.0460244	0.0559778
rs11112548	T	A	0.0244821	0.00395141	5.802e-10	0.9556	38.4	-0.007889	0.01966	0.0874613	0.0778838	-0.00310481	0.0258313	-0.0187752	0.0423216	0.0199987	0.0560519	-0.0492953	0.0754899	-0.0972821	0.102568	0.0497421	0.0958023	0.00448991	0.110512	0.128393	0.0766664	0.117872	0.0462646	0.138195	0.077504	0.0802888	0.103929	0.0515483	0.0990383	0.0121262	0.126881	0.0560967	0.0369735	-0.0642186	0.0746628	-0.0824038	0.121813
rs111245230	C	T	-0.0330357	0.0042949	1.452e-14	0.9654	59.2	0.01227	0.02152	0.107957	0.0854237	-0.0287082	0.0295892	0.0670977	0.0497529	0.119204	0.066752	0.0686862	0.0871416	0.119737	0.122401	-0.0496105	0.0992887	-0.218032	0.120219	-0.016536	0.0720315	0.0241071	0.046493	-0.0815355	0.0750951	-0.191039	0.101307	0.0397975	0.106369	0.161098	0.163596	-0.0219389	0.0376501	0.0817643	0.0869377	-0.172569	0.127844
rs11128722	G	A	-0.0120089	0.00158701	3.823e-14	0.5704	57.3	0.001035	0.008093	-0.0276152	0.0561805	-0.000699755	0.0233989	0.0465676	0.0633847	0.0354199	0.050365	0.0415514	0.0599193	-0.0529719	0.114021	-0.0172504	0.0795589	-0.0138043	0.087269	0.0605996	0.0553069	-0.0103463	0.0296566	-0.0688729	0.0594626	-0.043634	0.0854305	0.0250102	0.0899138	0.0613436	0.106041	-0.00319489	0.0266104	-0.00608147	0.0825754	-0.0170538	0.0916173
rs11141731	C	T	-0.0112321	0.00185151	1.308e-09	0.228	36.8	-0.01145	0.009292	-0.0281014	0.0357951	-0.0207825	0.0133396	-	-	-0.0267393	0.0275267	0.0218367	0.0365582	-0.0595888	0.0517124	0.020713	0.0442549	-0.00389241	0.0527547	0.0495054	0.0337242	0.0132879	0.0203347	-0.0179381	0.0337836	-0.0884686	0.0495833	-0.00588266	0.0442987	0.057841	0.0642394	0.0129839	0.0168856	-0.0556239	0.0374708	-0.0154796	0.0585298
rs11141732	G	A	-0.0111429	0.00184804	1.645e-09	0.2277	36.4	-	-	-	-	-	-	0.00110061	0.018887	-	-	-	-	-	-	-	-	-	-	-	-	-	-	-	-	-	-	-	-	-	-	-	-	-	-	-	-
rs11191548	C	T	0.0451964	0.00283854	4.525e-57	0.9191	253.5	-0.002347	0.01484	0.135405	0.0589896	-0.00803217	0.0197272	-0.0344879	0.0326012	-0.0415514	0.0417749	-0.0100503	0.054109	0.043251	0.0788319	0.0812113	0.0739383	-0.0842516	0.0859707	0.043251	0.0527796	-0.0120726	0.0306513	0.029753	0.0526036	0.0542988	0.0752915	-0.0924443	0.0715959	0.0734363	0.102659	0.0548669	0.0272857	-0.151521	0.0544159	0.0041912	0.0853227
rs112280096	C	A	-0.0105893	0.00171698	6.946e-10	0.362	38	-0.01168	0.008195	-0.0018982	0.0342587	-0.0359461	0.0130988	0.00843548	0.0185824	-0.0507882	0.027851	0.00140098	0.0345999	0.0778534	0.0481213	0.0225524	0.0445476	0.00531409	0.0559192	-0.0030952	0.033183	0.0138961	0.0220204	-0.0267393	0.0346933	0.0295318	0.0471206	0.0613436	0.0461139	-0.0817643	0.0685318	-0.036139	0.0178541	-0.00538547	0.0320481	-0.0384512	0.0628554
rs1126464	G	C	0.0184911	0.00185299	1.889e-23	0.2428	99.6	0.007866	0.009169	0.0438474	0.0413985	-0.00618086	0.0140236	0.0182658	0.021328	0.0268575	0.0303223	-0.0366212	0.0438373	-0.0165621	0.051761	0.00591747	0.04774	-0.0541093	0.0676181	-0.0211742	0.0390409	0.00130085	0.0240102	-0.0189199	0.0382082	0.00300451	0.050151	-0.0344014	0.0515184	-0.156063	0.0796981	-0.010841	0.0192554	0.0394687	0.0383049	0.0100503	0.066628
rs1133400	G	A	-0.0117679	0.00191687	8.304e-10	0.7852	37.7	-0.002945	0.009465	-0.0244976	0.0421569	0.0235212	0.0151297	-0.0331432	0.0221478	-0.0421771	0.0314722	0.062787	0.0462515	-0.0385329	0.0544403	-0.104916	0.0521014	-0.0327298	0.0670045	0.0515483	0.0416437	0.040662	0.0265238	-0.0278852	0.0395982	-0.027474	0.0536283	0.0440169	0.0536473	-0.0671018	0.0762995	0.0177417	0.0204217	-0.00190181	0.0361975	0.0391246	0.0726149
rs11556924	C	T	-0.0161607	0.00161896	1.831e-23	0.3827	99.6	0.007946	0.00806	0.0549843	0.0368452	-0.0109399	0.0126595	0.0126801	0.0186299	-0.00895974	0.0257217	0.0417599	0.0383759	0.0965109	0.0473365	-0.00439035	0.0421888	0.0169427	0.0563056	-0.012225	0.0334325	0.00571631	0.0210638	-0.0397014	0.0346808	-0.0164637	0.0453919	0.0498207	0.0453957	0.00541463	0.0610559	0.00964638	0.016921	0.0226547	0.0333227	-0.0147901	0.0594437
rs11629850	G	A	0.0114196	0.0015506	1.778e-13	0.529	54.2	-0.01587	0.00789	0.0219389	0.029797	-0.00578324	0.0108628	-0.0149871	0.0175068	-0.0196065	0.0230016	-0.110288	0.0315974	-0.0322736	0.0423765	0.0293258	0.038244	-0.0161686	0.0465963	-0.00915794	0.0274297	-0.0194104	0.0174617	0.0139975	0.0280692	0.0303561	0.0399954	-0.101021	0.0401732	0.0741849	0.0555056	-0.0318862	0.0145302	-0.0267393	0.0307721	-0.0180364	0.0491265
rs11665020	G	C	-0.0127054	0.0016699	2.777e-14	0.322	57.9	-0.0008222	0.008391	-0.0199007	0.0318896	-0.00628024	0.0115097	-0.0502177	0.0192047	0.0251127	0.0246624	0.0123763	0.0325161	0.00924258	0.0432089	-0.0199007	0.0403942	-0.0119286	0.0493647	-0.0147901	0.0298513	-0.0285875	0.0189777	-0.00249688	0.0287691	0.0379096	0.0427655	0.0390527	0.0422403	-0.0170538	0.0564996	-0.0182328	0.0155671	-0.0700856	0.0337759	0.00803217	0.0512974
rs1173771	G	A	-0.0269732	0.0015759	1.159e-65	0.3985	293	0.007261	0.008032	0.027226	0.0304035	-0.0130852	0.0112788	0.0153811	0.0178279	-0.00310481	0.0220267	-0.00210221	0.029694	0.00369317	0.0398824	-0.0226547	0.0385315	0.0152826	0.0471329	-0.03015	0.0290677	0.0257652	0.0178027	0.00548493	0.0275213	-0.0400931	0.0411828	0.118938	0.040383	0.0668172	0.0556772	-0.0182658	0.0147656	0.0124225	0.0303984	0.0144944	0.0495955
rs11923667	T	A	0.0104911	0.00157952	3.098e-11	0.4071	44.1	-0.01833	0.008046	-0.031111	0.0306759	0.00320513	0.0106422	0.00702461	0.017351	0.00722605	0.0223225	-0.100026	0.032554	-0.108585	0.0444907	-0.0284903	0.038999	0.03015	0.0481413	-0.00488803	0.0269136	-0.00806737	0.017211	0.00240288	0.027643	0.00853633	0.0388465	-0.0300441	0.0401837	-0.149109	0.0572258	-0.00249688	0.0135592	0.0105555	0.0300598	-0.0902976	0.0530527
rs11977526	G	A	0.00975893	0.00159715	9.955e-10	0.4001	37.3	0.01542	0.008018	-0.0674717	0.0312601	0.0217345	0.0114071	0.00732678	0.0173844	0.0300469	0.0236118	0.0474061	0.0323498	-0.0470744	0.0439112	-0.0661622	0.0401043	0.000900405	0.0450902	0.0125788	0.0281883	-0.0124225	0.017582	-0.0532564	0.0299783	0.00944446	0.0392138	-0.0421012	0.0408433	0.0675297	0.0560123	0.00451016	0.0139326	0.0688143	0.0316828	-0.0256677	0.0510268
rs12052761	G	A	-0.0109732	0.00158353	4.224e-12	0.3938	48	0.005885	0.008054	0.0549843	0.0309182	0.016841	0.0113931	0.00080032	0.0161131	0.0183677	0.0233816	0.00340579	0.0294883	-0.0351741	0.0434896	0.0164343	0.0382138	0.0486652	0.0491925	-0.0212721	0.0289102	-0.00826574	0.0174026	-0.000499875	0.0246907	-0.0941277	0.0422178	0.0262413	0.0399722	-0.0526873	0.0563714	0.00581689	0.0142864	0.00080032	0.0273926	-0.149196	0.0537821
rs12103229	C	A	0.00861607	0.00155357	2.924e-08	0.5451	30.8	-0.02415	0.007905	-0.0179381	0.0296809	0.00581689	0.0107847	0.00702461	0.0171155	-0.0158733	0.0228646	0.0224501	0.0312186	-0.036814	0.0426005	-0.0511683	0.0389035	-0.0855353	0.0489169	-0.0199987	0.0281486	-0.0147901	0.0173725	0.0153167	0.028278	-0.0151841	0.0389393	-0.0670977	0.0401634	-0.064851	0.0551294	-0.015578	0.014461	-0.108406	0.0310289	-0.0178399	0.0492045
rs1215469	C	A	-0.0123482	0.00188113	5.233e-11	0.2295	43.1	-0.01409	0.009429	-0.0815355	0.0373228	-0.0219389	0.013433	-0.0146062	0.0209876	-0.00471108	0.0260729	-0.00601807	0.0351989	-0.0379096	0.0512431	-0.00853633	0.0434695	-0.130223	0.060988	-0.00310481	0.0320793	0.00945516	0.0202495	-0.0347985	0.0350067	0.012225	0.0460158	0.0397014	0.0469698	0.157687	0.0639826	0.010841	0.0168786	-0.0392607	0.0374956	-0.0160278	0.0584591
rs12216886	G	T	0.0115357	0.00197006	4.757e-09	0.8077	34.3	-0.003774	0.01011	-0.00601807	0.0358126	-0.00180162	0.0131687	0.0390284	0.023092	-0.0109598	0.0281355	0.0147901	0.0384352	-0.022757	0.0523161	-0.0197946	0.0471962	0.0369104	0.0609689	-0.0363528	0.0356223	-0.0281937	0.0219833	-0.054773	0.0363239	0.0293646	0.0508246	0.0356567	0.0504771	0.0488854	0.0695893	-0.00180162	0.0171352	-0.0572055	0.0391426	0.0399896	0.0643725
rs12374077	G	C	0.0156071	0.00162581	8.046e-22	0.344	92.2	0.01286	0.008284	0.00732678	0.029717	-0.0150856	0.011709	0.00873807	0.0180795	-0.0400857	0.0246289	0.0394687	0.0329778	-0.0358497	0.0446967	0.056782	0.0404412	0.0247026	0.0492593	0.00742752	0.0281407	-0.00806737	0.0176642	-0.000299955	0.0260387	0.00120072	0.0387239	-0.0105442	0.0397092	-0.0244975	0.055703	0.0178585	0.0150559	0.0353163	0.0323954	0.0710664	0.0534109
rs12405515	G	T	-0.0151607	0.00155551	1.916e-22	0.5702	95	0.0005475	0.007953	-0.0404699	0.0304361	-0.00806737	0.0110479	-0.00945516	0.0173193	-0.010841	0.022672	-0.0168571	0.0309344	0.0368715	0.0430175	0.0209172	0.0381051	-0.0539198	0.0487536	-0.0524976	0.0289006	-0.010841	0.0172036	0.00571631	0.0272306	0.0698861	0.041323	0.0595377	0.0406484	-0.0315956	0.054087	0.00240288	0.0135682	-0.0350775	0.0312427	0.00521357	0.0479891
rs12486605	C	T	-0.0134643	0.00157063	1.014e-17	0.5725	73.5	0.01648	0.007951	0.0525925	0.0309094	0.00538547	0.0109128	0.0482186	0.0180644	-0.0104545	0.0226989	-0.0356272	0.0319918	0.0574195	0.0437917	0.0489806	0.0394685	-0.0590072	0.0491179	-0.0213258	0.0285846	-0.00662188	0.0169757	0.0215658	0.0289437	0.00169856	0.0377331	-0.00330546	0.0368236	-0.00320513	0.0507309	-0.0229616	0.0146988	0.0446865	0.0316098	0.0622233	0.0523928
rs12515541	G	T	0.0103214	0.00157863	6.229e-11	0.6072	42.7	0.01346	0.008028	-0.01262	0.0296366	-0.00518653	0.0110097	0.0287082	0.0182588	-0.0178399	0.0232206	-0.0102473	0.0306067	-0.029753	0.0428286	-0.0658814	0.0395123	0.0292229	0.0486013	0.0109598	0.028009	-0.024595	0.0178008	-0.0565694	0.0296261	0.0674227	0.0417922	0.0170444	0.039357	0.0656058	0.0564904	-0.00588266	0.0141873	0.066781	0.0320529	0.0125788	0.0496035
rs12574332	C	T	0.0185	0.00237144	6.141e-15	0.1227	60.9	0.0001641	0.0121	-0.0879193	0.0485342	0.00803217	0.0164953	-0.0141987	0.0266199	-0.0411419	0.0363388	0.0272684	0.0473392	-0.0390284	0.0654845	0.0881757	0.0581616	-0.0927615	0.0779114	-0.00866237	0.0414219	-0.0127188	0.0261799	-0.0522129	0.0457975	0.0501361	0.0605006	0.057841	0.0601809	-0.0359461	0.0834773	0.0214279	0.0219795	0.068493	0.046751	-0.0176434	0.0758473
rs12579720	G	C	-0.0255804	0.00181323	3.455e-45	0.2435	199	-0.01865	0.009118	-0.0010005	0.03116	-0.00440971	0.0124061	0.0167588	0.0202526	-0.00883895	0.0256713	0.0449734	0.0362472	0.0346912	0.0483788	0.0157749	0.0427008	0.00478852	0.0522444	0.0140015	0.0317281	0.0253753	0.0201696	0.0313048	0.0330788	-0.128857	0.0487531	-0.116534	0.0479796	-0.0812101	0.0650495	0.0028958	0.0154686	-0.0230639	0.035451	-0.0752625	0.0605174
rs12605156	T	A	0.0126607	0.00197683	1.509e-10	0.8084	41	-0.007344	0.01006	0.00458945	0.035825	-0.00380724	0.0135578	0.0109399	0.0220307	0.0366212	0.0299188	-0.0477207	0.0396732	0.107598	0.0569281	-0.0719257	0.0484768	0.0498372	0.0619805	0.0699924	0.0374618	0.00657832	0.0211498	0.0465973	0.0374841	-0.0530844	0.0506875	0.0335315	0.0504461	0.0445909	0.0696197	0.0374884	0.0186159	-0.0105555	0.0372537	-0.0730009	0.0639789
rs12627651	G	A	0.0191964	0.00175547	7.862e-28	0.2866	119.6	-0.009048	0.008725	0.00170145	0.0357322	-	-	-0.0129162	0.0201945	-0.038836	0.0295926	-0.0149871	0.0401438	0.00722605	0.0476935	-0.0109399	0.0461607	-0.0607187	0.0646385	-0.0141001	0.0363866	-0.0321767	0.0243234	0.00491204	0.0345205	0.0264467	0.0496486	0.0331432	0.0481277	-0.0264472	0.0695586	-	-	-0.022935	0.0362837	-0.0964005	0.0698834
rs1263671	C	T	-0.0124464	0.00212474	4.691e-09	0.8368	34.3	0.01529	0.01072	-0.0500309	0.0399039	0.0217615	0.0151384	-0.0113643	0.0231328	0.00995033	0.0300074	0.0636319	0.0434757	-0.0788268	0.0567351	-0.0449974	0.0510094	0.0380662	0.0644875	0.0451646	0.0389615	0.0121262	0.0228194	0.00498754	0.036033	-0.0281937	0.0527455	0.0316924	0.0532281	-0.101368	0.0718066	-0.0152152	0.0190816	0.0217615	0.0410942	0.0526873	0.0690477
rs1265842	C	T	0.0099375	0.00155612	1.703e-10	0.4834	40.8	0.002217	0.007906	0.0187236	0.0296563	0.0150856	0.011191	-0.00410843	0.0167628	0.0387398	0.0233605	-0.0299439	0.0315899	-0.00924258	0.0407559	0.0113355	0.0369193	-0.00521357	0.0454577	-0.0210194	0.0282774	-0.0156214	0.0174057	-0.0172479	0.0285388	-0.0253178	0.0398178	0.00299551	0.0373074	-0.0479305	0.0548231	0.0121262	0.0143315	-0.0613436	0.0313979	-0.00270365	0.0466144
rs12705090	C	T	0.01425	0.00197364	5.197e-13	0.1896	52.1	0.01417	0.01005	0.00934352	0.0363883	-0.00618086	0.013724	-0.00608147	0.0214131	0.0234734	0.0291015	-0.0695261	0.041444	-0.0121262	0.0519514	0.0272684	0.0478687	-0.0199007	0.0595822	0.00350614	0.0335618	-0.00915794	0.0215755	0.00954541	0.0349852	-0.0312079	0.0512625	-0.0188218	0.0493628	-0.127689	0.0737654	-0.00747201	0.0179614	-0.0242047	0.0391407	0.124657	0.0638093
rs1275988	C	T	-0.0262946	0.00157653	1.918e-62	0.6111	278.2	0.00284	0.008098	0.0278852	0.0307327	-0.00478852	0.0109291	-0.00697561	0.0174287	0.00190181	0.0217433	0.0309748	0.0322731	-0.00159872	0.0396178	0.0143018	0.0381977	0.00914166	0.0466783	0.0379096	0.0294755	0.0201007	0.0178813	-0.028879	0.0294092	0.0507671	0.0418532	-0.0161686	0.0394079	0.00330546	0.0519828	-0.0117309	0.0145832	-0.0240095	0.0313376	0.0800177	0.0532957
rs12780829	C	T	-0.0110179	0.00154074	8.622e-13	0.5395	51.1	0.003061	0.007878	0.0336282	0.0300435	0.00488803	0.0107222	-0.002002	0.0161165	0.00826574	0.0221963	0.00935609	0.0301194	-0.020713	0.0414195	-0.0742926	0.0388207	-0.0105555	0.0455851	-0.0616627	0.0286458	-0.0303561	0.0174873	0.00229736	0.0265116	-0.0036065	0.0376299	0.0602481	0.0402096	-0.00040008	0.0488671	-0.0275768	0.0144857	0.00677698	0.0289847	0.0902063	0.0517221
rs12940887	C	T	0.0203482	0.00160697	9.632e-37	0.3666	160.3	0.003713	0.008181	0.0131866	0.0300683	0.00481156	0.0111703	-0.00757127	0.017712	-0.0171521	0.0237417	0.0129839	0.0312622	0.0412387	0.0439451	-0.0228372	0.0392407	-0.013607	0.0477321	0.0405095	0.0295291	-0.00488803	0.0170434	0.0351092	0.029939	0.022757	0.0407746	-0.0564748	0.0418571	-0.0806579	0.0579046	-0.00618086	0.014372	-0.00179838	0.0298825	0.026036	0.0513717
rs12946454	T	A	-0.0144107	0.00175761	2.427e-16	0.7343	67.2	0.01583	0.008887	-0.0188771	0.0333154	-0.00130085	0.011813	0.0254728	0.0202384	0.031111	0.0264802	0.0327576	0.0361245	-0.0844692	0.0479366	0.107059	0.0454009	-0.120136	0.0541457	0.0211742	0.032002	0.00985132	0.0194161	-0.0510828	0.0327708	-0.0524519	0.0454066	-0.00591747	0.0423829	-0.103695	0.0615569	0.0382587	0.016603	0.0417176	0.0354345	0.0131136	0.0552397
rs12958173	C	A	0.0152143	0.00169624	2.988e-19	0.2967	80.5	-0.007431	0.008626	-0.00250313	0.0298173	0.00229736	0.0113087	0.00995033	0.0188203	-0.0208151	0.0251807	-0.0131866	0.0330476	-0.00160128	0.0441926	-0.084034	0.0433931	-0.0328332	0.0522763	0.0455468	0.0311117	0.0255703	0.0189989	-0.0390527	0.0319525	0.0336282	0.0434741	-0.0565704	0.0441668	0.0576083	0.0591385	-0.0226547	0.0159191	0.0503128	0.0337912	0.00139902	0.0517939
rs13001283	G	A	0.0135893	0.00213402	1.917e-10	0.1596	40.6	0.01562	0.01082	-0.0569473	0.0422741	0.018979	0.0151535	-0.00677698	0.0231255	-0.0335315	0.0320239	-0.040566	0.0436566	0.00080032	0.053903	-0.0181346	0.051	-0.013607	0.0627557	-0.0440169	0.0396703	-0.0115332	0.0232714	0.0378057	0.039099	0.110708	0.0539948	-0.0508832	0.0554262	0.0504515	0.073179	0.0267547	0.0196818	0.058795	0.0419339	0.0335568	0.0675571
rs13082711	C	T	-0.015875	0.001809	1.704e-18	0.7607	77	-0.009067	0.009132	-0.0175532	0.0340664	-0.00702461	0.0126155	-0.00521357	0.0193439	-0.0351092	0.0267706	-0.037598	0.0364161	0.022055	0.048467	-0.0287082	0.0439733	0.085168	0.0583331	-0.0218367	0.0324862	-0.015723	0.0200572	0.0381625	0.03415	-0.00984834	0.0446822	-0.0692429	0.0460254	0.0688729	0.0651836	-0.0149106	0.0165969	0.0123237	0.034632	0.0902976	0.061801
rs13107325	C	T	-0.0602411	0.0030261	3.721e-88	0.0742	396.3	0.06047	0.01496	0.026036	0.0544971	0.0441609	0.0209459	-0.0186255	0.0333806	0.00762903	0.0405507	-0.0504079	0.060942	0.0381173	0.0769987	-0.0281014	0.0714701	-0.00995033	0.0852602	-0.0490758	0.0545819	0.0603872	0.0325838	-0.0215658	0.0531612	-0.0365248	0.0752893	0.0535063	0.07345	-0.0274206	0.0993867	-0.032564	0.0274421	0.0777453	0.0569711	0.0730009	0.0932822
rs13139571	C	A	-0.0215	0.00181507	2.292e-32	0.2366	140.3	0.01604	0.009292	0.0433251	0.0348519	0.0202027	0.0130159	-0.0172504	0.0207864	0.020713	0.0266191	-0.00079968	0.0349646	-0.0343048	0.049725	0.0596439	0.044746	-0.10562	0.0587892	-0.0403739	0.0336989	-0.00618086	0.0193653	-0.0103463	0.0323349	0.0124775	0.044815	0.114513	0.0457856	0.0751547	0.063097	0.00984834	0.0163431	0.0564645	0.0360291	-0.00129916	0.0564624
rs13205180	C	T	0.0153661	0.00155287	4.378e-23	0.4886	97.9	0.002617	0.007877	0.00210221	0.0282836	0.00893984	0.010932	0.00843548	0.0170593	-0.0149871	0.0226458	0.0166376	0.0306925	0.0259334	0.0419764	-0.02137	0.0377921	0.0235757	0.0471044	0.0208151	0.0280754	-0.00538547	0.0166987	-0.00019998	0.0248479	-0.0226417	0.0394261	-0.00179838	0.0360091	0.0221434	0.0527791	-0.0247902	0.0145159	-0.0180364	0.0303073	0.0327298	0.0502382
rs13209747	C	T	0.0269375	0.00155838	6.228e-67	0.4409	298.8	0.01668	0.007909	-0.0283931	0.0303235	0.00631993	0.0109606	0.00631993	0.0171073	-0.00179838	0.0216669	0.0240878	0.0314064	0.0356272	0.0426914	0.00290421	0.0356294	-0.0937635	0.049736	0.0488752	0.0289634	-0.00259663	0.01664	0.038429	0.0292954	0.0465676	0.0407539	0.0843603	0.0404064	0.0686001	0.0554191	0.00662188	0.0140939	0.0150121	0.0302738	-0.090389	0.0525393
rs1322639	G	A	-0.0141429	0.00186943	3.873e-14	0.7766	57.2	-0.006376	0.009486	-0.0461199	0.0359452	-0.00239712	0.0126877	0.0179603	0.0212747	0.0036065	0.0261566	0.00430927	0.0351459	-0.0166604	0.0489975	-0.0312079	0.045491	0.0330399	0.0576487	-0.00796817	0.0322144	-0.0242047	0.0209234	0.0522411	0.0356492	-0.0335315	0.0475529	-0.0178399	0.0459252	-0.076961	0.0649641	-0.0216636	0.0172971	-0.0168571	0.0360164	-0.0157749	0.0582997
rs13240040	G	A	0.0105893	0.00169293	3.977e-10	0.6836	39.1	0.006905	0.008459	-0.0406137	0.0323096	0.0195085	0.0119793	0.0240095	0.0191373	0.0330479	0.0251042	-0.0269602	0.0333338	-0.0145047	0.0439903	0.00757127	0.039084	0.0447821	0.0522468	0.00249688	0.0278999	0.0224462	0.018896	-0.0382212	0.0310218	-0.0312843	0.0426098	-0.0381173	0.0422739	-0.0819696	0.0585996	-0.00240288	0.0142879	-0.0466724	0.0332019	0.0192142	0.0531724
rs13253358	C	T	0.00947321	0.00168798	1.999e-08	0.2981	31.5	-0.02175	0.00858	-0.0607187	0.033484	-0.00389241	0.0116398	0.0561472	0.0192007	-0.042197	0.0255831	0.0583709	0.0342862	0.0513986	0.0461632	-0.0128175	0.0402428	0.0679577	0.0524019	0.0407178	0.030958	0.0100503	0.0185113	-0.00279609	0.0295065	-0.0177417	0.0427879	0.0137947	0.0413508	0.0316971	0.0581825	-0.00975229	0.0154796	0.0443699	0.0335332	0.0519251	0.0550221
rs1327235	G	A	-0.0269464	0.0015457	4.764e-68	0.5286	303.9	0.006624	0.007883	-0.0453112	0.0302178	-0.00300451	0.0104809	-0.0158246	0.0175253	0.0306262	0.0232234	0.012225	0.0303181	-0.061769	0.0429594	0.0560967	0.0389016	0.052118	0.0484005	0.0286846	0.0283915	-0.0216323	0.0173868	0.0212721	0.0285004	0.00667765	0.0375934	-0.0341775	0.0394769	-0.0219389	0.0528757	-0.00924258	0.0141539	0.0241071	0.0306167	0.0502177	0.0509964
rs1332813	C	T	0.0101696	0.00161878	3.338e-10	0.3514	39.5	-0.0155	0.008264	-0.00924258	0.0301813	-0.00230265	0.0231148	-0.0322133	0.0187427	0.0191161	0.0238936	-0.0147076	0.0319622	0.00806737	0.042078	0.0158733	0.0388686	0.038355	0.0497748	-0.0188771	0.0293145	-0.0185714	0.0182091	-0.0156214	0.0294598	0.0230327	0.0410569	-0.0176549	0.0403708	-0.0649653	0.0579692	0.0141001	0.0149201	-0.043534	0.0327771	-0.0444745	0.053304
rs13333226	G	A	0.0264732	0.00199302	2.936e-40	0.8159	176.4	-0.004549	0.01016	-0.0403013	0.0383194	0.00399202	0.0136222	0.00727348	0.0219436	-0.0396768	0.0295467	-0.0545618	0.0400463	-0.0253178	0.0531329	0.10598	0.0520657	-0.0481404	0.0610111	0.0508832	0.0375594	0.00806737	0.0217265	-0.0295318	0.036582	0.0212721	0.0506203	-0.0234734	0.049406	-0.0118702	0.0661814	0.0068763	0.0178633	0.0317893	0.0399679	-0.0629398	0.064508
rs134041	C	T	0.0109196	0.00156543	3.051e-12	0.436	48.7	-0.0156	0.007947	-0.0036065	0.0281521	-0.0111621	0.0111727	-0.00853633	0.0173467	0.00389241	0.0216537	-0.0234734	0.0315039	-0.0236781	0.0420778	0.0147901	0.0375766	0.0758493	0.0489842	0.00488803	0.0270722	0.0203907	0.0176047	-0.0275768	0.0290868	0.0238142	0.0397614	-0.0674227	0.0407241	-0.0156214	0.0525657	-0.0140989	0.0145054	0.0020978	0.0289107	-0.00924258	0.0484765
rs13420463	G	A	0.0146875	0.00184296	1.595e-15	0.7725	63.5	-0.02689	0.009361	-0.0387408	0.0354146	-0.0216323	0.0131724	-0.0142003	0.0205973	-0.034695	0.0273293	-0.0403013	0.037163	0.0113355	0.0483167	-0.0121738	0.0434132	-0.0455205	0.0564231	0.00776974	0.0319609	0.00618086	0.019703	-0.0556184	0.0341821	0.0639133	0.0489597	0.00339423	0.0434467	-0.080126	0.0641401	-0.0139975	0.0169087	-0.0282966	0.0361199	0.0690595	0.0621137
rs1375564	C	T	0.0101161	0.00161452	3.714e-10	0.6395	39.3	0.00775	0.008249	0.00944446	0.0298779	0.023371	0.0116735	-0.0206846	0.0184045	0.0582649	0.0244529	0.0203048	0.0322828	0.0100503	0.0420072	0.0508723	0.0407489	-0.0179381	0.0482048	0.00742752	0.0279438	-0.0384512	0.0181749	0.0240878	0.0298383	0.0735389	0.0428239	0.0253178	0.0408133	0.0829469	0.0580633	-0.0119286	0.0148258	-0.0347878	0.0320983	-0.0379699	0.0522024
rs1378942	C	A	-0.0346429	0.0016491	6.03e-98	0.6688	441.3	0.006522	0.008414	0.03335	0.0324381	0.0364565	0.0119837	0.0473013	0.0191784	-0.00558438	0.0231738	0.0485602	0.0342768	0.0813185	0.0469227	0.0351092	0.0414006	-0.0732505	0.0518028	-0.00915794	0.0290204	-0.0131136	0.0184537	0.0222456	0.030671	0.0379096	0.043423	-0.0313048	0.0418609	0.0636856	0.059514	0.0371828	0.0156769	0.00511305	0.0307438	0.00440971	0.0501833
rs13796	C	T	-0.0145179	0.00229311	2.436e-10	0.8641	40.1	0.02458	0.01147	-0.0590072	0.0432695	0.00498754	0.0154969	-0.0113643	0.0248232	0.0175452	0.0331677	0.045069	0.046695	0.012225	0.0591334	-0.0290169	0.054503	0.0748291	0.0730318	-0.0176549	0.0402069	-0.00220242	0.0231428	0.00339423	0.0389265	0.0154796	0.0562688	-0.0345914	0.056546	0.127161	0.0850608	0.0112366	0.0205019	0.0550562	0.0461653	0.0181346	0.0717754
rs1438896	C	T	0.0174107	0.00168346	4.558e-25	0.2981	107	-0.01061	0.008607	-0.039989	0.0332592	-0.0196926	0.0122273	0.00079968	0.0184383	0.0359461	0.0252828	-0.00471108	0.032201	0.0844331	0.0464265	0.0514533	0.041983	0.0507882	0.0522104	-0.0105555	0.0298771	0.0147901	0.0187483	0.00079968	0.0300659	0.0540146	0.0438589	-0.046882	0.0440502	0.0352706	0.0583739	-0.0152152	0.0156758	0.00895974	0.032119	0.0711106	0.0554467
rs1446468	C	T	-0.0225893	0.00155774	1.207e-47	0.454	210.3	0.006729	0.007914	0.0397014	0.0303657	-0.0198966	0.0112186	-0.026036	0.017885	0.00975229	0.0224691	0.0641009	0.0318869	-0.0381173	0.0427302	0.00796817	0.0367493	-0.0447882	0.048571	0.066443	0.0288159	-0.00591747	0.0166795	0.0195085	0.0285655	0.0180364	0.0392314	0.0176434	0.0386202	0.0402778	0.0543149	0.00548493	0.013998	-0.0243952	0.03082	0.0993927	0.0518086
rs1458038	C	T	0.0438393	0.00170347	5.46e-146	0.294	662.3	-0.006874	0.00866	0.0296348	0.0326412	-0.00488803	0.0117692	-0.0150856	0.0193175	-0.00458945	0.023724	-0.0658814	0.0353696	0.0356272	0.0461171	0.00873807	0.0400549	0.00020002	0.0481506	0.0323166	0.0310441	-0.038836	0.0194441	0.0177567	0.0309667	-0.0018982	0.041412	-0.0250828	0.0430992	-0.00399202	0.0555354	-0.0141987	0.0157216	0.0559356	0.0338646	0.0857758	0.0557905
rs150816167	C	T	-0.0256518	0.00398117	1.17e-10	0.9549	41.5	-0.01839	0.0199	0.102015	0.0785083	0.0163654	0.0272443	0.00995033	0.0420793	-0.0121738	0.0537758	-0.0791514	0.0756688	0.163563	0.11611	-0.0367677	0.0911845	-0.0842516	0.114033	0.0140015	0.0664465	-0.0328332	0.0420348	0.0822249	0.0744977	-0.0590072	0.0954416	-0.0631528	0.0949444	0.242711	0.153907	0.0530667	0.0365957	0.0201947	0.0737647	-0.0313875	0.11958
rs1530440	C	T	-0.0346161	0.00197494	9.101e-69	0.1877	307.2	-0.008747	0.01008	-0.0366212	0.0384793	-0.0101483	0.0139614	0.0131866	0.0220873	-0.00618086	0.0279418	0.0400931	0.039763	0.0540339	0.0535783	-0.0771462	0.0508472	-0.0018982	0.0564571	0.0624075	0.0359768	-0.0009995	0.0206347	-0.00886063	0.0349962	0.0142003	0.0488337	0.0431163	0.0500261	0.0646452	0.068185	0.0121738	0.0179267	-0.0228372	0.038958	0.0349021	0.063071
rs1551355	C	T	0.0105804	0.00183655	8.365e-09	0.2334	33.2	0.003442	0.009339	0.0304592	0.0350388	0.0330399	0.01309	-0.00697561	0.0201108	-0.0351741	0.0276947	0.0296348	0.0366484	-0.0964913	0.0524626	0.00290421	0.0424063	-0.0656941	0.0584525	0.0275768	0.0332158	-0.00299551	0.0191635	0.0250102	0.0336099	-0.0371994	0.047847	-0.076498	0.0485879	0.00270365	0.0586339	-0.0215658	0.0171563	-0.0317893	0.036696	-0.0037928	0.0561617
rs167479	G	T	-0.0323214	0.00167956	1.674e-82	0.4722	370.3	-0.0005495	0.007874	-0.0243999	0.0353281	0.0171462	0.0124785	0.0208151	0.0184791	-0.0333381	0.0264534	0.0322133	0.0372995	0.0363528	0.0457151	-0.0952193	0.0446745	-0.0904804	0.0584175	0.016231	0.0329736	-0.0192142	0.0215308	-0.043251	0.0337972	0.0010005	0.041021	0.000700245	0.038537	-0.116449	0.0657836	0.0171462	0.0169234	0.0589011	0.0334434	-0.0363319	0.0602184
rs16823124	G	A	0.0203214	0.00166857	4.055e-34	0.3069	148.3	-0.003276	0.008507	0.013592	0.0313948	-0.00448991	0.0116109	0.0128826	0.0188295	-0.00995033	0.0241799	-0.00498754	0.0319073	0.0154183	0.0440762	-0.0195085	0.0406801	-0.0684994	0.0533062	0.0148091	0.0298729	-0.00796817	0.0181579	-0.0404699	0.0316377	0.10303	0.0432086	0.0264467	0.042008	0.117771	0.0587945	0.0150121	0.0154387	0.0510828	0.0333561	0.039989	0.0543595
rs17030613	C	A	-0.0254196	0.00190011	8.217e-41	0.7905	179	-0.01367	0.009754	-0.00652122	0.0346379	0.0018982	0.0129273	0.0398936	0.0223481	-0.028914	0.0283159	0.0173486	0.037952	-0.0166376	0.0503775	0.014593	0.0459521	-0.00672255	0.0556194	-0.0146062	0.0338659	-0.0320068	0.0214587	0.00478852	0.0334638	-0.00080032	0.0454285	-0.016231	0.0472323	-0.0882849	0.0664259	0.0118298	0.017595	0.00628024	0.0360034	-0.0465676	0.0616974
rs17035181	G	T	0.0136607	0.00219885	5.212e-10	0.8553	38.6	-0.007524	0.01118	-0.0150121	0.040459	-0.00813298	0.0152275	-0.0102524	0.0241462	0.0120274	0.0314656	0.0138043	0.042945	0.0812113	0.0626903	0.0423888	0.0548579	-0.0824038	0.0666555	0.00488803	0.0374123	-	-	-0.0106566	0.0386996	-0.0159262	0.0540513	0.0278097	0.0556574	-0.0378057	0.0745325	-0.00160128	0.0190132	-0.0535063	0.0432163	-0.0272684	0.068995
rs17080102	G	C	-0.0433304	0.00303848	3.908e-46	0.0696	203.4	-0.02142	0.01529	-0.0339182	0.058706	0.0130852	0.0211496	0.0313875	0.0339015	-0.00448991	0.0422705	-0.00618086	0.0576062	0.0953002	0.0805783	-0.0987588	0.079512	0.0367677	0.0903326	-0.0562858	0.0571586	-0.0207825	0.0339073	0.0159262	0.0536393	-0.0749219	0.0812826	0.113729	0.0750939	0.104028	0.103399	0.0125788	0.0273031	0.0583709	0.0588027	0.0249076	0.0943677
rs17224476	G	A	0.0142589	0.00246598	7.373e-09	0.1116	33.4	-0.002373	0.01236	0.00883895	0.0442031	-0.00985132	0.0170636	0.00944446	0.0263221	0.0666741	0.0357063	0.0229616	0.0476184	-0.032564	0.0661356	-0.0285875	0.0597681	-0.0812113	0.0787374	-0.040758	0.045166	0.00501254	0.0255081	0.0388448	0.0445578	0.0666741	0.0619684	-0.0355602	0.061843	-0.120801	0.0910735	0.0062193	0.0215354	0.0359381	0.0473702	-0.0656005	0.0816699
rs17249754	G	A	-0.0341607	0.00207375	5.888e-61	0.1685	271.4	0.01208	0.01046	-0.0177417	0.0386717	-0.0292675	0.0149063	0.0205089	0.0231312	-0.00229736	0.0280446	0.011769	0.0396558	-0.0191161	0.0544593	0.0077298	0.0476225	-0.041046	0.0635773	0.015723	0.0358968	-0.0258627	0.0231953	0.0131866	0.0362624	0.0390527	0.0519636	-0.0209784	0.0511818	0.0534008	0.0704179	-0.00119928	0.0178662	0.0486652	0.0403822	0.0112632	0.0628905
rs17367504	G	A	0.045625	0.00211502	3.55e-103	0.8406	465.3	0.00045	0.01064	-0.0405095	0.0403941	0.00707491	0.0144962	0.00776974	0.0229317	0.050503	0.0321729	0.0417176	0.0431793	-0.0176549	0.055338	-0.00631993	0.0484215	0.0721346	0.0674776	-0.00873807	0.036381	0.00895974	0.0228423	-0.0482453	0.0389257	-0.0321101	0.0531431	0.027907	0.0531689	0.0247902	0.0724217	-0.0164343	0.0194271	-0.0285024	0.0409643	0.0995738	0.0725669
rs17396055	G	A	-0.0102679	0.00164313	4.134e-10	0.3324	39	0.00291	0.008376	-0.0215658	0.0314997	-0.0107421	0.011739	-0.0371994	0.0190408	-0.0228372	0.0244833	0.0536118	0.0334003	-0.0141001	0.0435577	0.00060018	0.036051	-0.0390284	0.0511365	0.0423857	0.0301737	-0.00598207	0.017593	0.037598	0.0305807	0.0385329	0.0423649	-0.0184291	0.0409828	0.0337636	0.0567067	-0.00945516	0.0150329	0.0412387	0.0327858	-0.039413	0.0538801
rs17454517	G	A	0.0108571	0.0015521	2.652e-12	0.4936	48.9	0.003137	0.007859	-0.00893984	0.0287054	0.0250828	0.0111568	-0.0124775	0.0174389	-0.0123763	0.0225518	-0.00250313	0.0295789	0.0399896	0.0425455	0.0188218	0.0375849	-0.0232686	0.047017	-0.0353163	0.0285973	-0.00783058	0.0167802	-0.056782	0.0291536	-0.0745081	0.0408066	-0.0202027	0.0387728	-0.0388448	0.054195	0.00598207	0.0138745	-0.002002	0.0283875	-0.0175532	0.0490315
rs17880989	G	A	0.0358393	0.00527742	1.114e-11	0.0259	46.1	0.06329	0.02498	-0.200243	0.108829	0.113281	0.0342694	-0.0308201	0.0559847	-0.0537303	0.0764521	-0.00319489	0.095024	0.0577351	0.130182	0.00210221	0.115692	0.0566762	0.147233	-0.0712038	0.0951933	0.020611	0.0540935	-0.000299955	0.090382	-0.15965	0.141993	-0.100931	0.133379	0.0964008	0.167736	0.0883942	0.0452276	0.123524	0.0948114	-0.230715	0.18591
rs1799945	G	C	-0.0347143	0.00217889	3.876e-57	0.8503	253.8	0.02284	0.01098	-0.0733237	0.0412742	-0.0253178	0.0154032	-0.0107577	0.0238426	0.040662	0.0327375	0.0210763	0.0430122	-0.0319035	0.057548	0.034498	0.05351	-0.0443699	0.0654263	-0.0482453	0.0391578	-0.0373904	0.0241406	0.00019998	0.0412338	-0.0237805	0.0539717	0.0440169	0.0559381	-0.00060018	0.0733079	0.00239712	0.0189296	0.0509782	0.0439496	0.0500275	0.0716284
rs1813353	C	T	0.0269018	0.00163318	5.97e-61	0.663	271.3	0.008071	0.008361	-0.0359381	0.0314643	0.00985132	0.0116477	0.00498754	0.017644	0.0384512	0.0246541	-0.0101514	0.0317787	-0.0123763	0.0427368	0.0321767	0.0405827	0.0256677	0.0498421	0.0322736	0.0301049	0.0276152	0.0185982	-0.0294288	0.0302651	-0.0644319	0.0424562	0.0837895	0.0430738	-0.00150113	0.0536569	0.0129162	0.0150816	-0.0325232	0.0324891	-0.00370686	0.0496914
rs1821295	C	T	-0.0123214	0.0016905	3.134e-13	0.6985	53.1	-0.004624	0.008594	0.0256255	0.0326001	-0.0028958	0.0113658	-0.00548493	0.0182604	0.037079	0.0255579	0.0469868	0.0349194	-0.00856323	0.0436065	-0.0217615	0.0409296	-0.00439035	0.0486897	0.0698861	0.0319054	0.00350614	0.0176631	-0.0210763	0.0309101	0.00461061	0.0408709	0.0110609	0.0414892	0.0419685	0.0595839	0.0203048	0.0158527	0.00521357	0.0315504	0.0618754	0.0567119
rs1848510	G	A	0.0112143	0.00161735	4.102e-12	0.3623	48.1	-0.01606	0.008183	-0.0957646	0.0316609	-0.0018982	0.010767	0.00601807	0.017678	0.0082338	0.0229738	0.0480354	0.0326258	-0.0356567	0.0440862	0.0218367	0.0388154	0.016841	0.0477951	0.00410843	0.0274552	0.00180162	0.0167913	-0.00319489	0.0274072	-0.0281014	0.0412409	-0.00836492	0.0389848	0.0288111	0.0550697	-0.0140015	0.0148695	0.00692392	0.0303893	0.0214279	0.0508919
rs1871190	G	T	0.009625	0.00165945	6.63e-09	0.3344	33.6	0.007447	0.008426	-0.0447821	0.0325762	0.00210221	0.0111189	0.00020002	0.0187164	-0.00059982	0.0219818	0.00662188	0.0317452	0.00642057	0.042678	0.0397809	0.0409688	0.0327298	0.0506489	-0.0152826	0.0296842	0.0239854	0.0185842	-0.0185273	0.0304037	-0.0913022	0.0443522	-0.0285875	0.042154	0.123751	0.0580808	0.0253178	0.0154391	-0.00169856	0.0302826	-0.0285875	0.0535961
rs1882961	C	T	0.0113571	0.00168049	1.398e-11	0.3088	45.7	-0.007951	0.00857	0.0419685	0.0326314	-0.0492662	0.0121086	0.0201007	0.0191122	0.0107577	0.0243169	0.0425944	0.0340454	-0.0430595	0.0466211	0.0745081	0.0418264	-0.0415257	0.0525063	0.037079	0.0308519	0.0161294	0.0187603	0.0326265	0.0312663	0.0249076	0.0426915	-0.0438255	0.0436218	0.081427	0.0590831	0.026344	0.0157049	0.0293258	0.0332237	0.0945305	0.0551107
rs1906672	G	A	0.0125179	0.00183267	8.475e-12	0.2324	46.7	0.02017	0.009243	0.040822	0.0351791	0.00471108	0.0125239	0.0152152	0.0204602	0.0286053	0.0270349	-0.0370067	0.0374753	-0.0107421	0.047563	0.0331432	0.0445396	-0.0419094	0.057069	-0.0178399	0.0328672	0.0156214	0.0201353	0.03335	0.0337249	-0.00149888	0.0442185	-0.013607	0.0450605	0.0621946	0.0636421	0.00511305	0.0162027	0.0466724	0.0360757	-0.048028	0.0607407
rs1947228	C	T	-0.0129286	0.00157835	2.59e-16	0.418	67.1	-0.006906	0.007959	0.0310141	0.0302206	0.0163654	0.0112034	0.00975229	0.0174466	-0.00662188	0.0222925	0.0177417	0.0310502	-0.0330399	0.0427862	-0.00190181	0.0362919	0.0210763	0.0471002	0.00159872	0.0262087	-0.00581689	0.0168614	0.0310141	0.0290235	0.00429078	0.0375438	0.0194104	0.0390994	0.0115332	0.0519512	-0.00410843	0.0138683	-0.0139975	0.0303098	0.013607	0.0489184
rs1966150	C	T	0.00930357	0.00160154	6.282e-09	0.4641	33.7	-0.002806	0.007977	-0.0269602	0.030272	-0.00863719	0.0110508	-0.00833464	0.0173196	-0.0166376	0.023065	-0.00994933	0.0303841	-0.0576291	0.0436412	-0.0280909	0.0386963	0.00826574	0.0459828	-0.0426988	0.0290945	0.0116321	0.0173325	-0.0253178	0.0290828	0.00856323	0.0387117	-0.0319035	0.0400275	0.0171521	0.0530732	-0.0243952	0.014718	-0.0352128	0.0314079	0.0698991	0.051959
rs1975487	G	A	-0.0125893	0.0015686	1.01e-15	0.4814	64.4	0.002664	0.00797	-0.14214	0.0562248	-0.00944446	0.0235094	-0.177215	0.0613183	-0.0381173	0.0481358	-0.099268	0.0587576	-0.240035	0.114792	0.0944007	0.0809665	-0.0615563	0.0880959	0.0116321	0.0496651	-0.0194887	0.0289931	0.0149871	0.0540868	-0.038429	0.0814073	0.0535408	0.0885469	0.0396053	0.0997312	0.00349389	0.0256636	0.0917584	0.0854545	0.0874613	0.0932011
rs1996992	G	T	-0.0264911	0.00351347	4.71e-14	0.0516	56.8	-0.001642	0.01783	-0.0495518	0.0681553	0.0134906	0.0241157	0.0228593	0.0387257	0.00833464	0.0483715	-0.0255703	0.0690143	0.154434	0.0910425	0.104472	0.0834323	0.0351092	0.102728	0.0326265	0.0614304	0.00803217	0.0366186	0.0385329	0.0627011	0.0624075	0.0876655	0.0455205	0.0856848	-0.0536355	0.121996	0.0264467	0.0319205	0.011769	0.0652301	-0.0600598	0.11558
rs2004776	C	T	0.0224375	0.00180908	2.546e-35	0.2403	153.8	-0.004381	0.009205	-0.031111	0.0351818	0.00390762	0.0124354	0.00280393	0.0191653	0.0253178	0.0266024	-0.040854	0.0371651	-0.0470744	0.050285	0.0204068	0.0435105	0.0152152	0.0535733	-0.000499875	0.0310594	0.0150121	0.0200656	0.0278852	0.0332425	-0.0205866	0.0457386	0.0414472	0.045772	0.0707444	0.0630874	-0.0179381	0.0169091	-0.0344014	0.0362487	-0.0392207	0.0593723
rs2009733	G	A	0.0108661	0.00157414	5.101e-12	0.4995	47.6	0.00274	0.007847	-0.0271657	0.0354345	-0.0167393	0.0124122	0.0121262	0.0180729	-0.0179603	0.0258303	0.040854	0.037513	-0.0211215	0.0448224	-0.0726782	0.0443973	-0.0393647	0.0567279	0.0657877	0.034224	0.0166604	0.0213386	0.00279609	0.0309164	0.0127188	0.0440004	-0.0359381	0.0439376	0.0294617	0.0627798	-0.0230639	0.016986	-0.0110609	0.0318274	0.0905717	0.0616232
rs2065152	C	T	0.00984821	0.00160732	8.953e-10	0.3574	37.5	0.001814	0.008227	-0.0503128	0.0317998	0.00591747	0.0112741	-0.00697561	0.0177166	0.00914166	0.0232419	0.0506619	0.0327786	-0.0156765	0.0429348	0.0521358	0.0401841	-0.00856323	0.0472878	0.0129839	0.0285848	0.0243952	0.0181994	-0.0363319	0.0303823	-0.0348844	0.0419657	0.0232686	0.0404259	-0.0439212	0.0569136	-0.0120274	0.014877	-0.0351741	0.0324941	0.0526627	0.0527447
rs2071518	C	T	-0.0166875	0.00175483	1.922e-21	0.2619	90.4	-0.004417	0.008921	0.0534008	0.0336868	-0.0010994	0.0119245	-0.0210763	0.0200681	0.0115666	0.0252043	-0.0140015	0.0343766	-0.019018	0.0466465	0.0739695	0.0432627	-0.0937635	0.0562262	-0.0129162	0.0308764	-0.0167588	0.0194923	-0.0182328	0.031942	0.0392607	0.0448243	0.0360418	0.0441743	0.0480354	0.0604699	-0.0141001	0.016197	-0.0355602	0.0351474	0.0188771	0.0547614
rs2162003	C	T	0.0114196	0.00163864	3.195e-12	0.6048	48.6	-0.005323	0.008174	-0.00210221	0.0284393	-0.0129839	0.01144	0.0273233	0.0185213	0.00886063	0.0229376	0.0641947	0.0332186	0.0391246	0.0443609	0.077609	0.0408425	-0.0311811	0.0491085	-0.0136933	0.0287122	0.0413339	0.0182884	0.0242047	0.0298148	0.0454513	0.0421582	-0.0546674	0.0412789	-0.0254204	0.055094	0.00965326	0.0146705	-0.0107577	0.0306354	0.0139029	0.0504644
rs2289125	C	A	0.0105446	0.00192212	4.114e-08	0.2196	30.1	0.001268	0.009654	0.0525925	0.0364186	0.00229736	0.0128756	-0.00451016	0.0202312	0.040566	0.0281178	-0.0231663	0.0378512	-0.057947	0.0533051	-0.011769	0.0447242	0.0462154	0.0577413	-0.0721407	0.0358183	-0.084578	0.0217028	0.0252778	0.0346242	0.0188218	0.0473149	0.0570417	0.04823	-0.110373	0.0696457	0.0101483	0.0171455	-0.0601747	0.0388202	-0.0728933	0.063793
rs2291435	C	T	-0.0113839	0.00155066	2.117e-13	0.534	53.9	-0.01358	0.007886	0.0398849	0.0302979	0.00320513	0.0106658	-0.0113355	0.017363	-0.0157749	0.0228044	-0.000299955	0.0300172	0.00843548	0.0401078	-0.0331446	0.0383074	0.00150113	0.043062	-0.0271287	0.0284251	-0.036139	0.0175357	0.0119714	0.0279697	-0.00229736	0.0365201	0.0113643	0.0379686	-0.036814	0.0539662	-0.0254728	0.014483	-0.0611892	0.0311823	0.0498207	0.051103
rs2306374	C	T	-0.0158393	0.00210461	5.238e-14	0.838	56.6	4.599e-05	0.01069	-0.0358345	0.0401548	-0.0160278	0.0149991	-0.0208151	0.0237648	0.0193123	0.030969	-0.0218367	0.0413358	0.10616	0.0607201	0.0384512	0.0524739	0.0925792	0.0682596	0.0169554	0.0377634	-0.0177567	0.0232407	0.0601539	0.0404007	0.0989399	0.0572712	-0.0942008	0.0530062	-0.00883895	0.0692134	0.0333381	0.0198593	-0.0412387	0.0412864	0.170502	0.0744678
rs2354862	C	A	0.0105893	0.00162089	6.45e-11	0.6402	42.7	-0.01308	0.00821	-0.0324199	0.0311495	-0.0116678	0.0114793	-0.00180162	0.0173575	0.0289761	0.0242158	0.0164637	0.0319171	0.00458945	0.0411244	0.00059982	0.0340475	-0.0850134	0.0502676	-0.00150113	0.0277769	-0.013592	0.0178811	0.0106432	0.0289999	0.0184291	0.0407334	-0.0196926	0.0402572	0.00179838	0.0519994	-0.0149106	0.0149338	-0.0149106	0.0311195	0.00339423	0.04966
rs2442618	C	T	-0.0117411	0.00158332	1.213e-13	0.5723	55	-0.005268	0.007934	0.0218593	0.0303771	-0.0203048	0.0113714	0.00498754	0.0169271	0.0332413	0.023764	0.0531615	0.0326253	0.00935609	0.0409926	0.00149888	0.0367685	-0.00020002	0.0400918	-0.0194887	0.0285881	-	-	0.00608147	0.0279793	0.0876445	0.0418645	-0.0125788	0.0386666	-0.0299439	0.0547345	-0.0225524	0.0147685	0.0323704	0.0313654	-0.0258308	0.0508539
rs2467099	C	T	-0.01275	0.00186227	7.575e-12	0.2233	46.9	0.008113	0.00939	0.0193867	0.0347897	-0.00159872	0.0124275	-0.00259663	0.0197126	0.0308717	0.0273177	-0.0248877	0.037237	0.00110061	0.0472658	0.0465676	0.0454582	0.0209172	0.0551907	-0.0312079	0.0340973	-0.00657832	0.0199429	0.0565704	0.0342519	-0.0751075	0.0495545	-0.0194104	0.04625	-0.0547722	0.0659587	0.0104545	0.0167128	0.0487702	0.036572	0.0258308	0.0586067
rs2493292	C	T	0.0221518	0.00224398	5.543e-23	0.144	97.4	0.0009077	0.01136	-0.0517382	0.0523512	-0.0173486	0.0179565	0.0500309	0.0264767	0.026652	0.0370698	-0.00737275	0.0506251	-0.0281987	0.065113	0.0342809	0.0611702	0.0390527	0.0795622	0.0457299	0.0481178	0.00893984	0.0297229	-0.0118298	0.0460471	0.0114655	0.0625337	-0.0152826	0.0610974	-0.114221	0.0976631	-0.00548493	0.0229635	-0.075293	0.0496002	0.0737542	0.0852773
rs2515424	C	T	0.0114107	0.00155517	2.182e-13	0.4336	53.8	-	-	-	-	-	-	-	-	-	-	-	-	-	-	-	-	-	-	-	-	-0.00389241	0.0165911	-	-	-	-	-	-	-	-	-	-	-	-	-	-
rs2521501	T	A	-0.0329732	0.00170335	1.838e-83	0.6747	374.7	-0.0009619	0.008472	-0.00984834	0.0366305	0.00339423	0.012789	0.0211742	0.0200279	0.0372958	0.0286705	0.0593061	0.0411073	-0.00994933	0.046745	-0.090253	0.047232	0.0426763	0.0617624	-0.030253	0.0361174	-0.0507671	0.0233115	0.0773313	0.0370713	-0.0159262	0.0474356	0.0166604	0.0459513	0.140631	0.0723687	0.00856323	0.0176263	-0.00430927	0.0331867	-0.00954541	0.0615384
rs2579519	C	T	-0.0162321	0.00160297	4.238e-24	0.6169	102.5	0.004519	0.008113	-0.0229616	0.0305134	-0.016841	0.011481	0.0328543	0.0184421	0.0400857	0.0241313	-0.0167393	0.0315596	-0.0269602	0.0430071	-0.0397809	0.0395563	0.0132123	0.0473186	-0.0268575	0.0291435	-0.0268575	0.0180109	-0.00501254	0.0277618	-0.0330399	0.0410388	-0.0101514	0.0387923	-0.0187752	0.0542129	0.00468899	0.0140895	-0.0297378	0.0316512	0.00955421	0.0497641
rs2610990	G	A	-0.0115714	0.00175965	4.837e-11	0.2642	43.2	-0.00227	0.008948	-0.00974735	0.0324796	-0.00883895	0.0124136	-0.0295318	0.0203607	0.0112366	0.0252896	0.00995033	0.0340314	0.0199007	0.0466894	-0.0155198	0.0423186	-0.0332466	0.0543213	0.0243023	0.0318622	-0.0264467	0.0199608	0.0115332	0.0314482	0.0638195	0.0454214	-0.0363528	0.0451916	-0.0217345	0.0602589	0.0178399	0.0162752	0.067939	0.034882	-0.0452066	0.0581214
rs267517	G	A	-0.00939286	0.00160004	4.35e-09	0.5927	34.5	0.007027	0.008037	0.00672255	0.0289822	0.00020002	0.00949089	-0.0384512	0.0182013	0.00260339	0.0218056	0.0176549	0.0316493	-0.00369317	0.0398243	0.046882	0.0397716	0.00270365	0.0458596	-0.00389241	0.0274063	-0.0010994	0.0161492	-0.0514533	0.0297089	-0.0238142	0.0404033	-0.0430595	0.0406383	0.12772	0.0574363	0.00682323	0.0142488	-0.0293646	0.0314179	-0.0456424	0.0518564
rs2745599	G	A	0.0102679	0.0016147	2.032e-10	0.5521	40.4	-0.004444	0.007943	-0.0414472	0.0362653	-0.0343844	0.012575	-0.0107577	0.0181794	0.0166604	0.026116	0.0110388	0.0361413	-0.0232686	0.0454071	-0.00652122	0.0417901	0.0290732	0.0568281	-0.0331432	0.0341124	0.0395091	0.0220923	-0.00230265	0.0306446	-0.0401972	0.0461843	-0.012275	0.0426025	0.0787188	0.0659104	-0.00853633	0.0166856	-0.0140989	0.0324121	-0.0731085	0.0616992
rs2759308	G	A	0.0125804	0.00155915	7.113e-16	0.4752	65.1	0.00376	0.007886	-0.018331	0.0295079	0.0137947	0.0111063	0.00350614	0.0164524	-0.0154796	0.0227946	-0.0357532	0.031592	-9.9995e-05	0.0426629	-0.00637961	0.0363788	0.00380724	0.0440732	0.0118702	0.0274526	0.00471108	0.016396	-0.0144944	0.0281919	-0.0143959	0.0387419	0.0153167	0.0382949	0.0470916	0.0544046	-0.00169856	0.0134416	0.0381173	0.03099	0.00904074	0.0478179
rs2782980	C	T	-0.0266071	0.0017326	3.25e-53	0.2832	235.8	-0.00344	0.008771	-0.0920056	0.0343079	-0.0158246	0.0123522	-0.0222456	0.0197531	0.0110388	0.0248291	-0.0638987	0.0357956	-0.00270365	0.0436402	-0.0400931	0.0431303	0.0160702	0.0511407	-0.0195906	0.0311401	-0.0150121	0.0191666	-0.0519251	0.0326928	-0.0133892	0.0429554	-0.0386369	0.0443012	-0.0796928	0.0623275	0.00488803	0.0151374	0.00905884	0.0325207	0.0187236	0.0540431
rs28377357	G	A	-0.0110982	0.00169615	6.027e-11	0.2938	42.8	-0.008198	0.008679	-0.0580802	0.0338529	0.00591747	0.0119232	-9.9995e-05	0.0206179	-0.0121262	0.0246836	-0.0292675	0.0346471	-0.0730646	0.0481818	-0.0922145	0.0438129	0.0125788	0.050208	0.0252152	0.0307831	-0.00568382	0.0182739	-0.0156765	0.0310518	0.00440971	0.0407412	0.0671018	0.0436446	-0.0187236	0.05796	-0.0121262	0.0157166	-0.0693395	0.0348573	-0.090937	0.0580567
rs28379829	G	T	0.00854464	0.00155933	4.262e-08	0.4609	30	0.01106	0.007925	-0.040662	0.0304099	-0.0071742	0.0109763	0.0185714	0.0177793	0.0208151	0.0230756	-0.00578324	0.0298131	0.0291199	0.0422189	0.0411345	0.0387045	0.0100503	0.0459863	-0.073715	0.0289257	-0.00955421	0.0171275	-0.0653195	0.0293686	0.040822	0.0404859	-0.0602481	0.0404945	0.0240878	0.0532405	-0.0348844	0.0146043	0.0147076	0.0300751	-0.0355602	0.0507446
rs28590346	T	A	-0.0170893	0.0017015	9.836e-24	0.6596	100.9	-0.002153	0.008305	0.0186255	0.0369857	0.00229736	0.0120747	-0.0182658	0.0193942	0.0458334	0.0282007	0.0366212	0.0396822	-0.00843548	0.0459745	0.0594003	0.0471538	-0.0120726	0.0572203	-0.0494004	0.0357951	-0.0485602	0.0229055	0.0241071	0.035014	-0.157005	0.0478687	0.00059982	0.0454958	0.00458945	0.0632492	-0.00491204	0.0170796	0.0205866	0.0345077	-0.0103534	0.0605558
rs28667801	T	A	-0.0144821	0.00160574	1.903e-19	0.593	81.3	-0.004612	0.008046	0.0202927	0.0304175	-0.0106566	0.0112401	-0.00170145	0.0163078	-0.00390762	0.0218841	0.0270313	0.032046	-0.0634724	0.0438356	0.0281987	0.0390836	-0.011769	0.0468516	0.0208805	0.0288519	-0.00904074	0.0174265	0.0352706	0.0297787	-0.0269602	0.0406438	0.026155	0.0402115	-0.0482453	0.0554991	-0.0116678	0.0145199	0.0527822	0.0320269	0.0256677	0.0510838
rs28675079	G	A	-0.0128929	0.00198523	8.342e-11	0.1867	42.2	-0.006003	0.01019	0.0202027	0.0375656	-0.000699755	0.0132841	-0.00478852	0.0214927	0.000900405	0.0265629	0.0498207	0.0401369	-0.0790884	0.0572408	0.0599623	0.0491537	0.0330399	0.0606313	-0.0239118	0.0366351	-0.0173486	0.0223996	-0.064851	0.0384542	0.0725707	0.0515284	-0.0257652	0.0505708	-0.0577027	0.0716127	-0.0215658	0.0187691	-0.0505981	0.0408674	-0.101563	0.0689138
rs2898290	C	T	0.0124375	0.00155843	1.456e-15	0.4754	63.7	0.006287	0.007897	-0.034074	0.0303736	-0.00511305	0.0108601	0.0186255	0.0177845	-0.0371828	0.0234238	0.0195085	0.0311349	0.00448991	0.0394251	0.0281014	0.0383413	0.0101483	0.04585	0.0199987	0.0282109	-0.0146062	0.0174303	-0.00833464	0.0276617	-0.00591747	0.0379861	-0.0242927	0.0393679	0.0249853	0.0534935	0.0358497	0.014582	0.0262524	0.0307856	-0.0228593	0.0498867
rs2925345	C	T	0.016875	0.00155232	1.595e-27	0.4676	118.2	0.0163	0.007882	0.0687795	0.0303592	0.0117309	0.0110557	0.0154796	0.0176336	-0.0365603	0.0233096	-0.026036	0.0312694	0.122572	0.0429914	-0.00440971	0.0358865	0.0576083	0.0485473	0.0188218	0.0280392	0.0160702	0.0173574	-0.0180621	0.0284536	-0.00803217	0.0379268	-0.092554	0.0403958	0.0874613	0.0553246	-0.000300045	0.0130402	-0.0129839	0.0298959	-0.0570996	0.0513358
rs2969070	G	A	-0.0159911	0.00160132	1.758e-23	0.6309	99.7	0.006411	0.008133	-0.0382587	0.0369298	0.00994933	0.0126893	0.0373904	0.0193385	0.040822	0.0275477	0.0642186	0.0395468	0.0405095	0.0477392	-0.0957646	0.0455072	-0.0542041	0.0590316	-0.0132123	0.0338592	-0.0266419	0.0224188	-0.00169856	0.0315097	0.0608121	0.0483367	0.025523	0.0449871	0.0412387	0.0661142	-0.00816656	0.017064	-0.0293646	0.0339941	-0.100117	0.0631392
rs2978098	C	A	0.0138214	0.00156993	1.325e-18	0.5465	77.5	-0.008331	0.0079	-0.0281937	0.0301773	-0.00752827	0.0109886	0.0041912	0.0168182	0.00259663	0.021872	0.0254728	0.0314227	-0.0673157	0.0432539	-0.00491204	0.0361159	-0.0527681	0.0486589	0.027907	0.0285736	0.0179381	0.0175003	-0.0324199	0.0290467	0.0526873	0.0409031	0.0322736	0.0397291	0.00608147	0.0513417	0.00975229	0.0143154	0.0641009	0.0314727	-0.0360418	0.0505396
rs3184504	C	T	0.0446339	0.00156054	8.04e-180	0.4808	818.1	-0.03085	0.007852	0.0250828	0.0296505	-0.0425944	0.0110292	0.00498754	0.0167082	-0.0800177	0.0230927	-0.0612373	0.0316775	-0.0010005	0.0407901	-0.0321101	0.0381846	0.0010994	0.0438355	-0.00702461	0.0268847	0.00478852	0.0163476	-0.0605996	0.0290752	-0.00320513	0.0370451	-0.0411345	0.0396818	-0.0412387	0.0539865	-0.00934352	0.0139989	-0.0378057	0.0309648	-0.0420728	0.0506446
rs34130368	G	T	-0.0180982	0.0025317	8.772e-13	0.1172	51.1	-0.01475	0.01232	-0.0592119	0.0500441	0.00270365	0.0164543	-0.029753	0.0282046	-0.0195085	0.0364872	0.0214279	0.0491834	0.123864	0.0656326	-0.0182328	0.0598248	-0.159053	0.0848242	0.0417599	0.0452596	-0.029753	0.028893	-0.0153811	0.0449166	-0.11431	0.0683396	0.0457299	0.0621364	-0.191281	0.0971297	-0.0199007	0.0233132	-0.00667765	0.046106	0.00320513	0.075573
rs342989	G	A	0.0145625	0.00184589	3.047e-15	0.229	62.2	0.01275	0.009302	0.0270313	0.0349162	0.014593	0.013056	0.0123237	0.020446	-0.0693501	0.0280296	-0.00793137	0.0350973	-0.0644319	0.051533	0.00429078	0.0417727	0.00538547	0.0523614	0.0010994	0.0315378	-0.0276796	0.020868	0.0120274	0.0326996	-0.0115666	0.0451162	-0.0524519	0.0478417	0.0457379	0.0632821	0.00915794	0.0165235	-0.0235757	0.0360783	-0.00843548	0.0569303
rs34413141	T	A	-0.0161429	0.00202346	1.491e-15	0.1821	63.6	0.01002	0.01022	0.0920056	0.0379035	0.0147076	0.0142539	0.0125788	0.0222338	-0.0329511	0.0301158	-0.0542041	0.0415404	0.0110609	0.0519353	-0.0151841	0.0477934	0.00471108	0.0569449	0.0495054	0.0363103	-0.00856323	0.0216298	0.0241902	0.0363095	0.00481156	0.0479112	-0.0565694	0.0525343	0.00692392	0.0654344	-0.00776974	0.0178731	0.0433251	0.0395011	0.164639	0.063358
rs34517439	C	A	-0.0224464	0.00249066	2.024e-19	0.1199	81.2	0.03805	0.01207	0.0785022	0.0474485	0.0142003	0.0172427	0.0449974	0.0272231	-0.0459289	0.0372935	0.0747235	0.0492377	-0.038836	0.0665314	0.0882849	0.0598594	0.2589	0.0706724	0.0877389	0.0444593	0.103584	0.0268203	0.112161	0.0447669	0.0536118	0.0621655	0.086975	0.0612906	-0.0291704	0.0847866	0.00300451	0.0212346	-0.0281987	0.047653	-0.118583	0.0868765
rs34941092	G	A	-0.0137321	0.00218713	3.418e-10	0.1498	39.4	0.0002467	0.01103	-0.001998	0.0389401	0.0259334	0.0153714	0.00541463	0.0232637	0.0151136	0.0310559	-0.0354637	0.04393	0.0194887	0.0565137	-0.0181346	0.0518413	-0.0282959	0.0654409	-0.00299551	0.0365068	0.002002	0.0227133	0.0330399	0.0393146	0.016231	0.0531637	-0.126368	0.0585543	0.0915672	0.073879	0.00692392	0.0190828	0.00611868	0.0401021	0.0246001	0.0674246
rs35410524	C	T	0.011625	0.00198302	4.568e-09	0.1878	34.4	0.002646	0.01011	0.0242927	0.037444	0.00350614	0.0134667	0.0342809	0.0225422	0.0352128	0.0293174	0.0239854	0.0390668	-0.0241071	0.0534132	0.0676366	0.0486923	-0.100479	0.0643039	-0.00667765	0.0344238	0.00742752	0.0210955	-0.048028	0.0376359	-0.0393169	0.0517572	-0.0993022	0.0529525	-0.0830536	0.072046	-0.000499875	0.0161932	0.002002	0.0360434	0.140297	0.0628654
rs35444	G	A	0.0238482	0.00159653	1.909e-50	0.6141	223.1	-0.01087	0.008076	0.0156765	0.0299722	-0.00752827	0.0110934	-0.00893984	0.0176539	-0.0199986	0.023505	-0.0373904	0.0322484	-0.00080032	0.0384797	-0.0543506	0.0395821	0.0356567	0.0491937	-0.0349021	0.0291622	-0.0193867	0.0178518	-0.0276796	0.029425	-0.00410843	0.038243	-0.0232686	0.0398723	0.0353671	0.0555309	0.00558438	0.0141783	-0.0283995	0.0314009	-0.0276796	0.051022
rs35981664	T	A	-0.0143393	0.0016883	2.012e-17	0.6881	72.1	-0.01136	0.008574	0.00409162	0.0304432	0.00618086	0.0117632	-0.00631993	0.0183267	-0.000900405	0.0226206	-0.0262413	0.0340182	-0.0159262	0.0445202	-0.075586	0.0421393	0.0266419	0.0519185	0.0196065	0.0307413	-0.03015	0.019155	-0.0359381	0.0314321	0.0360426	0.044157	-0.10714	0.0431455	0.0548669	0.0604208	0.0254728	0.0159052	-0.0790432	0.0335925	0.00439035	0.0521298
rs360153	C	T	-0.019625	0.0015646	4.369e-36	0.4172	157.3	-0.006603	0.007962	-0.0436385	0.030686	0.0237165	0.0112614	-0.00130085	0.0168558	-0.00440971	0.0217636	-0.0285024	0.0317966	0.0336282	0.0426998	0.00786896	0.0368101	-0.116534	0.0498745	-0.0215301	0.0284276	-0.034695	0.017802	-0.03335	0.0293122	-0.0389488	0.0408183	0.00508704	0.0371105	-0.0407178	0.0549082	-0.0154183	0.0145249	-0.00350614	0.0287213	0.022544	0.0499346
rs3741378	C	T	-0.0202857	0.00228027	5.793e-19	0.1354	79.1	-0.006806	0.01141	-0.0825933	0.0465855	0.00793137	0.0158602	0.0177567	0.025322	-0.0139029	0.0330198	-0.0607187	0.0480969	0.0607059	0.0612408	0.0293258	0.0550832	-0.038355	0.0713186	-0.0667236	0.0437169	0.0430119	0.0258812	0.0698861	0.042252	0.0691357	0.058565	-0.073715	0.0605676	-0.194415	0.0885131	0.016841	0.0211073	-0.0369104	0.0454844	0.0504515	0.0738409
rs3774702	G	A	0.013125	0.00203721	1.175e-10	0.1768	41.5	0.01768	0.01032	0.055407	0.0387574	0.0478256	0.0142805	-0.0259601	0.0233443	-0.00279609	0.0276565	-0.0103463	0.0389443	0.0485602	0.0545142	-0.0542041	0.0510738	0.000700245	0.0586675	0.0315939	0.0363811	-0.0161686	0.0224688	-0.0621294	0.0385873	0.00964638	0.0494905	0.0223479	0.0498804	-0.156063	0.0756408	-0.00826574	0.0181809	0.0661398	0.0399362	-0.0771462	0.0681118
rs381815	C	T	0.0154732	0.0017313	3.995e-19	0.2754	79.9	-0.01693	0.008818	-0.0370067	0.0602031	-0.00508704	0.0252721	-0.133656	0.069415	-0.0548669	0.0540021	-0.0999358	0.0655963	0.00662188	0.11337	-0.0669107	0.0892231	0.0396768	0.0940507	0.0114655	0.0541724	0.0176549	0.031495	-0.00259663	0.0573346	-0.108406	0.0945418	-0.20945	0.104977	0.00080032	0.102998	-0.00806737	0.0286605	0.116197	0.0918842	0.0538228	0.0991077
rs3822857	G	C	-0.0110536	0.00160719	6.092e-12	0.3684	47.3	-0.005037	0.008131	-0.0365248	0.0313269	-0.0250828	0.0115533	-0.0139029	0.0180692	0.015723	0.0234603	0.0767731	0.0326137	0.0275768	0.0432075	-0.0549616	0.040533	0.0144032	0.0477183	-0.00568382	0.0277607	-0.00468899	0.01702	-0.0216636	0.0295641	0.0273712	0.040878	0.0438474	0.0410084	0.0209172	0.0544344	0.00974735	0.014554	0.0187752	0.0311645	-0.00329457	0.0482979
rs3861113	C	A	0.0189821	0.00287344	3.949e-11	0.0825	43.6	-0.01632	0.01501	-0.0488854	0.056743	-0.0296559	0.0210669	-0.0112366	0.032073	-0.0193123	0.042235	0.0484552	0.0571851	-0.10472	0.0846711	-0.116093	0.0766154	-0.119115	0.0955953	-0.0287818	0.0525691	-0.0170538	0.032058	-0.0493614	0.0549106	-0.0730646	0.0779379	0.0805595	0.0725012	0.115972	0.0979144	-0.00866237	0.0257493	-0.0118298	0.0555798	-0.140892	0.101194
rs3918226	C	T	0.0546161	0.00294024	5.307e-77	0.0813	345	-0.01293	0.01459	0.0549843	0.0579602	0.0230639	0.0212679	-0.0149871	0.0326382	-0.00429078	0.0415547	-0.0273233	0.0608548	0.0152152	0.0763947	0.0395728	0.0721277	-0.0329511	0.092879	0.0506619	0.054963	0.0166376	0.0335898	-0.0374884	0.0565417	0.0927734	0.0764356	0.0151136	0.0724086	0.124204	0.104537	-0.048028	0.0290609	-0.111005	0.0621646	-0.00488803	0.0925537
rs4143175	C	T	0.0101696	0.00181518	2.113e-08	0.2411	31.4	-0.01898	0.009193	-0.034695	0.0354313	-0.0214279	0.0131315	0.0210763	0.0205866	-0.0258308	0.0271033	0.0164637	0.0356394	0.00468899	0.0465657	0.0274206	0.0440344	-0.0169427	0.0542629	-0.0112632	0.0319287	-0.0123763	0.0200277	0.0115332	0.0324105	-0.026036	0.0463867	-0.0839252	0.048212	-0.0253178	0.0624103	-0.00300451	0.0159361	0.0112366	0.0344842	0.04095	0.0585792
rs419076	C	T	0.0245982	0.00154166	2.659e-57	0.4729	254.6	-0.0132	0.007873	-0.0161294	0.0293066	-0.00430927	0.0107159	-0.0147076	0.0175513	-0.0232686	0.0230077	0.0199007	0.0309329	0.0105442	0.0404372	0.036814	0.0383956	0.00945516	0.0454147	-0.0110609	0.0273118	-0.00853633	0.016843	0.040566	0.0289868	-0.0433251	0.0403649	-0.00752827	0.0374742	-0.063579	0.0549373	0.0113355	0.0141744	-0.0463581	0.0311352	0.0312079	0.0500805
rs4245739	C	A	0.0142054	0.00174152	3.444e-16	0.7279	66.5	0.0245	0.008822	0.102919	0.0345896	-0.0149871	0.012366	-0.000899595	0.0178659	0.00561574	0.0244624	-0.0177417	0.0341608	-0.0235212	0.0461281	0.0828383	0.0445309	0.0127813	0.0512882	-0.0123237	0.030522	0.065072	0.019838	-0.0154796	0.031358	-0.0798273	0.0447417	-0.0857189	0.0442743	-0.0462154	0.0599247	0.0861027	0.0162134	0.0124775	0.0332895	0.200526	0.0602642
rs4308	G	A	0.0156518	0.00161721	3.741e-22	0.3772	93.7	0.004556	0.008187	0.0555293	0.0374071	0.0028958	0.0122119	0.0177417	0.0191396	-0.0272684	0.0274151	-0.0507671	0.0396446	0.0346912	0.0473633	0.00925702	0.0433033	-0.0760175	0.0609683	-0.0368715	0.0354979	0.0128175	0.0220461	0.0163654	0.0338899	-0.0545618	0.0484484	-0.0423857	0.0463755	0.00019998	0.0515991	0.0333381	0.0177144	0.0751075	0.0345994	-0.0488752	0.0634812
rs4364717	G	A	-0.00898214	0.0015545	7.555e-09	0.5475	33.4	-0.0124	0.007902	-0.0389488	0.0303099	-0.0149106	0.0111537	0.00697561	0.0171209	-0.0145047	0.0226462	-0.00944446	0.0299537	-0.026344	0.0420641	0.0180364	0.0376869	-0.0821867	0.04882	-0.0209172	0.0281705	0.167462	0.0171164	0.0149871	0.0281806	0.0286846	0.0400639	0.02137	0.0390521	-0.0460439	0.054496	-0.0312843	0.0145212	-0.0377019	0.0310689	0.0511683	0.0513508
rs4424827	C	T	-0.00875893	0.00156334	2.111e-08	0.5669	31.4	0.01553	0.007921	-0.0258627	0.0303784	0.00803217	0.0110357	-0.0068763	0.0170648	0.0203048	0.0233148	-0.0308201	0.0319834	-0.00468899	0.0399939	-0.00598207	0.0363476	0.00240288	0.0458539	0.0269602	0.0288628	-0.0028958	0.0168323	0.0380134	0.0296335	0.00581689	0.0384266	-0.0151841	0.0387778	-0.0492662	0.0553518	0.0111621	0.0144824	0.00150113	0.027918	0.0477207	0.0520548
rs4494250	G	A	0.0171161	0.00161502	3.055e-26	0.3627	112.3	-0.002761	0.008157	0.0127813	0.029977	0.0167393	0.01151	-0.0287818	0.018558	-0.0532564	0.0243211	0.00230265	0.0303162	0.0903624	0.0441603	-0.0367176	0.0400523	0.00561574	0.0467738	-0.0168571	0.0288641	-0.0281014	0.0182394	-0.0594003	0.0304849	-0.0191161	0.0406744	0.0100503	0.039141	-0.123898	0.0584811	-0.0169554	0.0149179	0.05509	0.0320592	0.0110609	0.0499133
rs4507125	C	A	-0.0111071	0.00188208	3.603e-09	0.7864	34.8	-7.682e-05	0.009701	-0.00984834	0.0350207	-0.0288111	0.0136114	-0.0170444	0.0213981	-0.0414472	0.0282626	0.0106432	0.0368029	0.0735292	0.0541277	-0.11485	0.0464803	-0.0553013	0.0584938	-0.0201007	0.0341198	0.0180364	0.0212859	0.00975229	0.0338469	-0.0828383	0.0489679	0.0485044	0.0494842	-0.0447882	0.066043	-0.0231663	0.0176759	0.0876445	0.0394328	0.0497421	0.0631473
rs4507656	G	C	-0.0132768	0.00177983	8.689e-14	0.6934	55.6	0.01714	0.008639	0.0194104	0.0324324	0.034498	0.0122952	0.0020978	0.0176702	-0.0036065	0.0235342	-0.0593255	0.0345009	0.0115332	0.0445248	0.0135084	0.0404924	0.0691529	0.0541781	-0.0193867	0.0306196	-0.00601807	0.0182815	0.0346912	0.0320027	0.0244975	0.0435115	0.0486949	0.0442263	0.0326608	0.0592357	-0.0155198	0.0156471	0.00319489	0.0311446	0.0710175	0.0572867
rs45474499	C	T	0.0318036	0.00370117	8.5e-18	0.0473	73.8	-0.008245	0.0188	0.0269602	0.0680751	-0.0260575	0.0264669	-0.0317893	0.0422716	0.00531409	0.0511981	-0.0453557	0.0747916	0.250515	0.0925753	-0.162884	0.0995592	0.012275	0.106034	0.00040008	0.0554569	0.0248051	0.0400924	-0.0188218	0.0661793	-0.0340149	0.0937125	0.0886127	0.0912954	-0.219698	0.145697	0.0519251	0.0336935	-0.0316924	0.0723564	-0.207014	0.13507
rs4582532	G	A	-0.00947321	0.00155006	9.875e-10	0.5064	37.4	-0.004733	0.007875	-0.0158733	0.0293289	-0.00905884	0.010961	-0.00796817	0.0172386	-0.000499875	0.0199312	-0.0474559	0.0317443	-0.000899595	0.0368838	0.0209172	0.0377796	-0.0556239	0.0484305	-0.00578324	0.0267707	0.00561574	0.0165743	0.0151136	0.0281103	0.0147076	0.0388479	-0.0451646	0.0398917	-0.0756639	0.0551673	0.00491204	0.0137881	-0.00159872	0.0288538	-0.00628024	0.0473403
rs4651224	C	T	0.00983929	0.00156677	3.388e-10	0.4469	39.4	0.001182	0.007965	-0.000499875	0.0279354	-0.00179838	0.0107359	-0.00628024	0.0171687	-0.00429078	0.0217909	-0.0106432	0.0303442	-0.0322736	0.0428235	0.0223479	0.0381611	-0.0723207	0.049558	0.00662188	0.0271946	0.00320513	0.0166023	-0.00995033	0.0281001	0.038429	0.0406475	-0.0294617	0.0398412	0.0485602	0.0550594	-0.00429078	0.0138367	0.00481156	0.0290941	0.058795	0.0516449
rs4691377	C	T	-0.0137857	0.00220992	4.431e-10	0.1443	38.9	-	-	-	-	-	-	-	-	-	-	-	-	-	-	-	-	-	-	-	-	-0.00478852	0.0230736	-	-	-	-	-	-	-	-	-	-	-	-	-	-
rs4714224	G	C	-0.012125	0.00174579	3.78e-12	0.2776	48.2	0.0009265	0.008825	0.0591133	0.0336602	-0.00019998	0.0091298	-0.000499875	0.0176934	-0.00488803	0.0245754	0.0313875	0.0349231	0.0519251	0.047438	0.00400802	0.0405081	0.026344	0.0526501	-0.00369317	0.0295079	-0.0255703	0.0197171	0.00270365	0.0298944	-0.0116321	0.0429889	0.0217345	0.043268	-0.0287818	0.0600348	0.00400802	0.0152158	0.0102524	0.033147	0.0224501	0.0550279
rs4757391	C	T	-0.0271518	0.00191779	1.693e-45	0.7977	200.4	-0.01281	0.009724	0.0389488	0.0377775	-0.041046	0.0136599	0.0183677	0.0218155	-0.0178399	0.0280175	-0.0118298	0.0373135	-0.124251	0.0515296	-0.0150856	0.0455675	-0.005286	0.0556237	0.0773131	0.0365419	-0.0250828	0.0214644	0.0212236	0.0353927	-0.122218	0.0487177	-0.022055	0.0477287	-0.0186255	0.0644642	0.00652122	0.0170485	0.062301	0.0393445	-0.090937	0.0624523
rs4810332	T	A	-0.0153125	0.00163216	6.509e-21	0.3795	88	-0.00289	0.008203	0.0968414	0.0561642	0.0478256	0.0249415	0.0295318	0.0598585	0.00914166	0.0464263	-0.0103463	0.0555434	-0.228569	0.119797	0.201382	0.0810517	-0.00747201	0.0838716	0.0454159	0.0529103	-0.00219758	0.0276026	-0.0597772	0.0582712	0.0315939	0.0815876	0.138458	0.0911873	-0.012225	0.0978853	-0.0486949	0.0282321	0.030253	0.0830101	0.119121	0.094278
rs4823006	G	A	0.0124643	0.00155659	1.173e-15	0.5549	64.1	-0.0007218	0.007901	0.0041912	0.0282606	0.0127188	0.0111286	0.00399202	0.01663	0.0293646	0.0232405	0.0103463	0.0300491	-0.016536	0.0412454	-0.0077298	0.0364078	-0.0961806	0.048667	-0.0646452	0.0286541	0.0246926	0.0175329	-0.00994933	0.0276877	-0.0652855	0.0406388	-0.0555127	0.0400942	0.0198026	0.0526055	0.00677698	0.0138738	-0.00732678	0.0293535	0.0449734	0.0509511
rs4873492	C	T	0.0125089	0.00206088	1.282e-09	0.1725	36.8	-0.005307	0.01051	0.0692429	0.0394583	0.00180162	0.013526	-0.0231304	0.0236403	0.00020002	0.035186	0.00702461	0.0387344	0.0202027	0.0544283	0.00561574	0.0472492	0.0103534	0.0597187	0.0111621	0.0358562	-0.0164637	0.0229747	-0.0509782	0.03918	0.0126801	0.0505586	0.0322133	0.0512894	-0.105531	0.0756902	0.0247026	0.0190815	-0.0154796	0.0399046	-0.120535	0.0711789
rs4903064	C	T	0.0137768	0.00184352	7.843e-14	0.7645	55.8	-0.01089	0.00928	0.0331446	0.0352772	-0.026652	0.0130399	-0.0147076	0.0204207	-0.0308717	0.0269014	-0.0256255	0.0360765	0.102647	0.052046	-0.0997098	0.0446543	-0.0188771	0.0539639	-0.0627268	0.0330755	0.00429078	0.0192587	-0.0256255	0.0331284	0.0147901	0.0453522	0.113061	0.0486475	0.0314987	0.062706	-0.013592	0.016704	-0.00893984	0.0343544	-0.0439519	0.0583193
rs4926499	G	C	0.015125	0.00221906	9.373e-12	0.826	46.5	0.01722	0.01062	-0.0810268	0.0773528	0.0264467	0.0344452	0.0842516	0.0887758	0.0859937	0.0713722	-0.0231304	0.0776596	0.0510828	0.156704	-0.0891092	0.110683	0.0201007	0.119616	-0.0751075	0.0731418	0.102254	0.0434495	-0.0356567	0.0779323	0.111602	0.122998	0.250129	0.140885	0.286216	0.164099	-0.0460244	0.0388096	0.204935	0.130413	0.119347	0.138643
rs4926923	C	T	0.017125	0.00275	4.749e-10	0.9117	38.8	0.005909	0.01388	0.0159718	0.0513286	0.0159718	0.0193696	-0.0128826	0.0297095	-0.0229616	0.0395731	-0.00793137	0.0516213	0.0579858	0.076546	0.0485044	0.0687563	-0.00682323	0.0788632	-0.101368	0.0487363	-0.0153167	0.0296529	0.0911196	0.0534288	0.0514533	0.071707	-0.0788268	0.0680005	-0.0993784	0.0932066	-0.0139975	0.0246408	-0.0562529	0.0534329	0.085168	0.0926038
rs4954192	C	T	-0.0109375	0.00159997	8.146e-12	0.3872	46.7	0.0002282	0.0082	-0.0403739	0.0375319	-0.0251803	0.0130639	-0.0103463	0.0187745	0.0453112	0.0274824	-0.0286846	0.0387652	0.0722482	0.0481208	-0.0504079	0.0462294	0.0737542	0.0597983	-0.0167588	0.0344858	-0.0209784	0.0224769	-0.0461199	0.0353761	0.131248	0.0477543	0.0138961	0.0441284	-0.0594946	0.0676496	0.0391567	0.0176846	0.0372866	0.0344317	-0.0212721	0.0612096
rs504217	C	T	0.0245089	0.00299065	2.506e-16	0.0736	67.2	0.004052	0.0153	-0.00895974	0.0545285	0.0108587	0.0207892	0.0229616	0.0333953	-0.0173486	0.0434784	-0.0585519	0.0625705	-0.107418	0.0872959	-0.0182328	0.0716745	-0.103278	0.0978839	0.0418642	0.0538241	0.0288111	0.0331496	0.0444745	0.0544193	-0.040758	0.0775483	-0.010841	0.0723179	0.158996	0.100382	-0.022544	0.0277403	0.00974735	0.0560508	0.056782	0.0945512
rs504691	C	A	-0.0105089	0.00158266	3.138e-11	0.4002	44.1	-0.004841	0.008059	-0.000699755	0.029699	-0.0154796	0.0113951	0.0136933	0.017869	-0.076961	0.0239246	0.0111621	0.0308091	-0.027907	0.0431051	0.00150113	0.0364556	-0.103729	0.0506113	0.0509776	0.0292351	0.00350614	0.0165763	-0.0071742	0.0278679	-0.062787	0.0419359	0.0201007	0.0396497	0.047511	0.0554191	0.0143018	0.01462	-0.00119928	0.0298207	0.0176549	0.0501433
rs513177	C	T	0.015125	0.00222177	9.929e-12	0.1404	46.3	-0.006237	0.01131	0.000300045	0.0460255	0.00260339	0.0146126	0.0382212	0.025276	-0.0110388	0.0316904	0.0448928	0.0444785	-0.0177417	0.058701	0.0249076	0.0531383	-0.175633	0.0746932	0.065499	0.040139	0.0161294	0.0242935	0.0285024	0.0404926	-0.0626931	0.059299	0.0252152	0.0550448	-0.00429078	0.0714588	-0.0111377	0.0201373	0.0220411	0.0427413	0.000500125	0.0621416
rs55641580	C	T	0.0155804	0.00236875	4.789e-11	0.126	43.3	0.009269	0.01195	0.0751547	0.0445434	-0.00448991	0.0158611	-0.0303352	0.0271181	0.0198966	0.033849	0.00944446	0.0441801	0.0372866	0.0624698	0.00944446	0.0546016	-0.0804734	0.0751264	0.020713	0.0413731	0.00984834	0.0252033	0.0125788	0.0412731	-0.0478373	0.0614386	-0.0228372	0.0583832	-0.126721	0.0872188	0.0405095	0.0216141	-0.0215658	0.0457383	-0.0595888	0.077959
rs55684003	G	A	0.0108929	0.00168491	1.014e-10	0.6959	41.8	0.000956	0.008547	0.0447821	0.0331684	0.00598207	0.0116034	0.0237165	0.0193718	0.00518653	0.0236025	-0.0178585	0.0332332	-0.00732678	0.043566	0.0157749	0.0405811	0.0422929	0.052554	-0.026344	0.0305222	-0.0179603	0.0187583	0.028879	0.031413	-0.0193867	0.0422829	0.0376811	0.0433288	0.00538547	0.054728	-0.016841	0.0155925	0.00219758	0.0307462	-0.0933222	0.0550956
rs55701159	G	T	0.020125	0.00245513	2.466e-16	0.8864	67.2	0.004311	0.01244	0.0263498	0.0467656	0.0374884	0.017902	0.0185273	0.0275378	0.0160702	0.0354978	0.00767051	0.0471798	0.127601	0.0716313	0.066443	0.0626438	-0.0748313	0.0741854	0.00349389	0.0421631	0.0260575	0.0277118	-0.0403013	0.044841	0.0018982	0.0586158	0.0494566	0.0637339	-0.118333	0.0838239	0.0284903	0.0229868	0.0270313	0.0480983	0.108765	0.0851384
rs55829085	C	A	-0.0252054	0.00379301	3.03e-11	0.9547	44.2	-0.02575	0.01973	0.0451646	0.0746941	-0.00270365	0.0252616	-0.00380724	0.0409351	0.0152826	0.0551797	-0.0799094	0.0757966	-0.015723	0.0988984	0.0668172	0.0977937	0.0417176	0.117767	-0.0111621	0.0661094	0.00846408	0.0413131	0.012225	0.0679579	-0.0521358	0.0963557	-0.105805	0.0949121	-0.186932	0.127625	-0.062301	0.0352909	0.0646635	0.0792544	-0.0412387	0.119725
rs55935819	G	A	0.0113482	0.00161252	1.958e-12	0.3636	49.5	-0.001804	0.008183	0.0530844	0.0312451	0.00934352	0.0113453	-0.0158733	0.0182153	-0.00299551	0.0222877	-0.0129162	0.0315226	-0.00876151	0.0418163	0.0438474	0.0398478	-0.0740865	0.0511038	0.0276796	0.0293305	-0.00975229	0.0176324	0.0176549	0.0293409	0.0224501	0.04077	0.0277824	0.0404339	0.00692392	0.0527245	-0.032564	0.0151125	0.0176549	0.031326	0.0636856	0.0527022
rs56345595	G	A	0.0118661	0.00157646	5.196e-14	0.5848	56.7	-0.008079	0.007972	0.0212721	0.0303082	0.00925702	0.0112008	0.0296559	0.0181108	-0.011769	0.0228532	0.0139029	0.0311364	0.00369317	0.0397664	0.00219758	0.035866	-0.0323166	0.0484627	-0.0316971	0.0289463	-0.00170145	0.0167179	0.0141001	0.028596	0.0287818	0.0405558	0.0254728	0.0399485	0.00229736	0.0504216	-0.00410843	0.0140578	0.0265446	0.0311794	-0.016231	0.0498728
rs57327054	C	T	-0.0104732	0.00170471	8.066e-10	0.3081	37.7	0.001591	0.008547	-0.0637257	0.0334945	-0.014593	0.0120864	0.00642057	0.0182495	0.00380724	0.023514	0.00833464	0.0323922	0.0404054	0.0458878	-0.0559076	0.0427611	0.000300045	0.0569635	0.0149106	0.0300606	0.00934352	0.0183847	0.0103534	0.0302227	-0.0186255	0.0427105	-0.00119928	0.038337	0.0143018	0.0566948	0.0156214	0.0155644	0.0171462	0.0326408	0.0594316	0.0551145
rs6015450	G	A	-0.0438482	0.00237652	5.366e-76	0.8762	340.4	-0.02104	0.01212	0.00299551	0.0420698	0.00159872	0.0154428	0.0191161	0.0269838	-0.00020002	0.0335444	0.0689662	0.0499263	-0.113281	0.0636792	-0.0790432	0.0580015	-0.00300451	0.0679861	0.00925702	0.041723	-0.0423857	0.0264877	0.10445	0.046606	-0.0278852	0.059614	0.0128175	0.0582235	0.0598714	0.084907	-0.0273712	0.0219619	-0.0246001	0.0459369	-0.137884	0.0755326
rs6031435	G	A	-0.0100714	0.00156089	1.102e-10	0.5399	41.6	-0.01092	0.00793	-0.00722605	0.0284805	0.00886063	0.0110219	-0.00873807	0.0171934	-0.0077298	0.0221311	0.0187236	0.0310184	0.042197	0.0429718	-0.000100005	0.0362113	0.0280042	0.0476419	-0.00180162	0.0262026	-0.00481156	0.0165012	-0.0281937	0.0288673	0.000499875	0.0404692	-0.00662188	0.037646	-0.068493	0.0551564	-0.00140098	0.0130573	-0.0146062	0.0301426	-0.00541463	0.0473773
rs6060114	C	T	0.0150804	0.00212901	1.409e-12	0.8417	50.2	0.007522	0.01088	-0.0134906	0.039832	0.0223484	0.0155879	0.00856323	0.023505	-0.066033	0.0316854	0.0204887	0.0429983	-0.0225524	0.0564622	0.00608147	0.050093	0.113953	0.0708738	0.0198026	0.0388034	0.034981	0.0248205	-0.0358345	0.0395336	0.0281987	0.0551338	-0.116759	0.0538031	0.130238	0.0805234	9.9995e-05	0.0171702	0.0233258	0.0420863	0.0390284	0.0706925
rs6095241	G	A	-0.012125	0.00155456	6.217e-15	0.4396	60.8	-0.02484	0.007929	-0.0113355	0.0289992	-0.00319489	0.0104419	-0.0112366	0.0175109	-0.0886517	0.0233521	0.027474	0.0313418	-0.0170538	0.0415515	-0.0223484	0.03802	0.0193867	0.0468475	0.0677437	0.028778	0.0120726	0.0172391	0.0356272	0.0290882	0.0219389	0.0396352	-0.12266	0.0405902	-0.168307	0.0561579	-0.00359354	0.0135671	-0.0694328	0.0315747	-0.00925702	0.04835
rs6108168	C	A	-0.0169732	0.00177413	1.103e-21	0.2546	91.5	-0.002139	0.009008	0.0503464	0.0342208	-0.0281014	0.012817	-0.0102473	0.0197308	-0.0342082	0.0267077	-0.0129162	0.0347347	0.0156214	0.0466021	0.0334534	0.0433033	0.0197946	0.0528492	0.0241902	0.0319947	0.00270365	0.0184799	0.00370686	0.0307031	-0.026155	0.0454176	-0.00319489	0.041544	0.0825124	0.0619302	-0.00149888	0.0156391	-0.0114344	0.0339892	-0.0792732	0.0600318
rs61912332	C	T	0.0104375	0.00156377	2.481e-11	0.4975	44.6	-0.009941	0.007919	-0.020713	0.0297294	0.00985132	0.0110256	0.0104453	0.0174357	-0.00511305	0.021794	-0.0172479	0.0309755	-0.0329365	0.0424447	0.0278097	0.0382923	-0.0694573	0.0490157	-0.0619818	0.0288778	0.00816656	0.016985	0.0176434	0.0284011	-0.00180162	0.0376197	-0.0194887	0.0389384	0.0231304	0.0533089	-0.0158246	0.0143957	0.0412379	0.0312563	-0.0859937	0.0518936
rs62104477	G	T	0.0152054	0.0016559	4.221e-20	0.3302	84.3	0.009275	0.00838	0.125336	0.0314899	0.0249076	0.0118542	0.0480354	0.0188394	0.0503464	0.0246559	0.018979	0.032701	0.0477207	0.0452373	0.108142	0.0408555	-0.0164637	0.0495102	-0.0417176	0.0308008	0.0136933	0.0183265	0.00914166	0.0294038	0.0601747	0.0429079	0.105472	0.0421411	0.0314907	0.0567591	0.0336602	0.0154138	0.0130852	0.031641	0.0424901	0.0537369
rs62158170	G	A	0.0146875	0.00188508	6.633e-15	0.7834	60.7	0.004492	0.009607	-0.0517144	0.0363476	0.0041912	0.0128624	-0.0508723	0.0214792	0.00059982	0.0279122	0.0447821	0.0390149	-0.0276796	0.0505295	0.0584576	0.0481325	0.00925702	0.0554829	-0.057947	0.0345585	0.0344014	0.0216477	-0.036664	0.0349101	-0.0777453	0.0487471	-0.0382212	0.0477534	0.0593061	0.0676965	0.0187236	0.0176033	-0.0137947	0.0362171	0.0166604	0.0596393
rs62380354	C	A	0.0162946	0.00260004	3.681e-10	0.8904	39.3	0.00436	0.01271	-0.0590072	0.048279	-0.0213258	0.0179118	-0.015723	0.0277488	0.0457379	0.0382799	0.0334348	0.0512014	-0.036664	0.0667737	0.0723207	0.0647827	-0.00974735	0.0729599	-0.0108587	0.0438536	-0.046882	0.0280947	0.113864	0.0497763	0.0849843	0.0678693	-0.120474	0.0625713	-0.0265493	0.0846326	-0.0516091	0.0232713	-0.0808847	0.0489564	-0.045102	0.0811243
rs62503324	C	T	0.0181518	0.00182099	2.11e-23	0.2397	99.4	-0.01012	0.009198	-0.0626931	0.0360736	-0.0209784	0.0131025	0.00631993	0.019801	0.0170444	0.0264809	-0.0431553	0.0374203	-0.0282959	0.0492468	-0.000899595	0.0415945	-0.00339423	0.0522602	0.0152152	0.0321465	0.0271657	0.0203483	-0.0384512	0.0342057	-0.0550562	0.0479756	0.0897059	0.0459923	-0.0685928	0.0653641	0.015723	0.0166842	-0.0100493	0.0343232	-0.0808424	0.0614241
rs62523863	G	A	0.0132589	0.00188707	2.124e-12	0.2191	49.4	-0.01	0.009558	-0.0981244	0.0373751	0.0226547	0.0133774	-0.00179838	0.0200646	0.00240288	0.0261393	0.0139975	0.036478	0.0240878	0.0497098	-0.043251	0.0468851	-0.0281987	0.0568822	0.0124775	0.0328404	0.0142003	0.0205742	-0.0154796	0.033802	-0.0698991	0.0501809	0.0273712	0.0468205	-0.039413	0.0652456	-0.0259601	0.0174617	-0.0512633	0.0381749	-0.0712038	0.062724
rs62524579	G	A	-0.0147857	0.00162821	1.079e-19	0.5335	82.5	-0.005783	0.007885	-0.067939	0.0305711	0.00310481	0.0106528	0.00410843	0.0169463	0.025523	0.0233269	-0.0116321	0.0304852	0.0363528	0.0426827	-0.0901149	0.0391892	-0.0571362	0.0488838	0.00461061	0.026904	-0.0110388	0.0173079	-0.0156765	0.0284985	-0.0582689	0.0408959	0.0297378	0.0396288	0.114962	0.0561849	0.0156214	0.0145276	0.0223479	0.0306309	-0.0112366	0.0488063
rs6271	C	T	-0.0385089	0.00314388	1.718e-34	0.0737	150	0.004681	0.01498	-0.07139	0.0656712	0.0210194	0.0224665	-0.0195085	0.0340045	0.0407178	0.0465637	0.108922	0.0649122	-0.0603422	0.0861662	-0.0814878	0.0829341	-0.131554	0.108912	0.120023	0.0576533	0.0602809	0.0373443	-0.0605305	0.0621258	0.0158246	0.077896	-0.112257	0.0859545	0.0356272	0.110332	-0.00269636	0.027514	0.065072	0.0598593	0.043534	0.103832
rs633185	G	C	0.0335714	0.00171436	2.292e-85	0.7133	383.5	0.006253	0.008759	0.0120726	0.0322323	-0.0156765	0.0123377	-0.0326608	0.0196814	0.0197946	0.0254604	0.027474	0.0348194	-0.019018	0.0456262	0.00250313	0.0397052	-0.0575139	0.0530567	-0.0603422	0.0315711	0.00060018	0.0176344	-0.0212721	0.031474	-0.0139029	0.0427544	-0.0132123	0.0419926	0.091896	0.0624934	-0.00359354	0.0150532	0.00150113	0.0325548	-0.0611892	0.0561056
rs6429422	G	T	-0.0219643	0.00165461	3.285e-40	0.678	176.2	-0.008793	0.008457	0.0772388	0.0329267	-0.0146062	0.0118549	0.0392207	0.0193211	0.0103463	0.0240271	-0.0224501	0.0331042	-0.0871932	0.0456363	-0.0175532	0.0399004	-0.013592	0.0489813	-0.0465676	0.0305583	0.00776974	0.0180378	0.0238142	0.0308128	0.0497421	0.0438272	0.00657832	0.0398736	-0.00150113	0.0528754	0.0237165	0.0155671	0.00429078	0.0308799	-0.139147	0.0540424
rs6438857	C	T	0.0133214	0.00156223	1.502e-17	0.5779	72.7	0.008263	0.007998	0.0472652	0.0306859	0.0232281	0.0113237	0.0271287	0.0181195	0.0332413	0.0235584	-0.00210221	0.0291899	-0.00873807	0.0407996	-0.0498207	0.0390661	0.0131136	0.0466322	0.0365248	0.0290069	0.0221528	0.0176574	-0.0387408	0.0292333	-0.0457299	0.0407969	-0.043534	0.0402902	-0.0761254	0.0555037	0.0158733	0.0145311	0.0658814	0.0317979	-0.0388448	0.0510048
rs6487543	G	A	0.0118304	0.00189402	4.209e-10	0.7705	39	0.001385	0.009565	0.0416557	0.0636726	-0.00895974	0.026944	0.0381173	0.0686675	-0.0876445	0.0556071	0.0679577	0.0682274	-0.0675652	0.124905	0.0235757	0.0890974	0.0316971	0.0995603	-0.022935	0.0580703	0.00420884	0.0319195	-0.10436	0.0646331	0.0637921	0.097419	-0.0749219	0.100836	-0.00846408	0.110255	-0.00468899	0.0297435	0.00954541	0.0919642	0.129995	0.111196
rs6504213	C	T	-0.0119196	0.00160636	1.17e-13	0.4175	55.1	0.00631	0.008012	-0.000900405	0.0298335	0.00219758	0.0107543	-0.0160278	0.0179857	-0.0105555	0.0230496	-0.0486652	0.0328487	-0.0359381	0.0434844	-0.00390762	0.036511	-0.0312843	0.049155	-0.0225524	0.0290999	0.0112366	0.0176596	-0.0133892	0.028803	0.0393169	0.0413118	-0.00642057	0.0382685	-0.0628333	0.0569515	-0.0152152	0.014817	-0.0323166	0.0316354	-0.00591747	0.049177
rs6551716	T	A	0.0131964	0.00224123	3.91e-09	0.856	34.7	-0.002194	0.01125	-0.00399202	0.0393284	0.0169427	0.0157851	0.0254204	0.025409	0.026344	0.0328177	0.0494004	0.0454339	0.075586	0.0627867	-0.102286	0.0536794	0.105361	0.0721633	-0.0750147	0.0396369	-0.0175452	0.0241798	0.0178585	0.0398969	0.0523465	0.0580665	0.0765571	0.0584002	-0.0929437	0.0755647	-0.0163654	0.0201921	-0.0202927	0.0424015	0.0833816	0.0747668
rs6557876	C	T	-0.0176161	0.00178893	7.066e-23	0.2503	97	-0.0003106	0.009077	-0.0124225	0.0334919	-0.0151841	0.0129026	0.00340579	0.0191593	0.0409262	0.0266891	-0.0493614	0.0371812	-0.0290732	0.0487811	-0.0579858	0.0455573	0.0378057	0.054775	0.0180621	0.0321636	-0.0131136	0.0198606	0.0297378	0.0330341	-0.0398936	0.04684	0.0198966	0.0444775	0.0904719	0.0627096	-0.00598207	0.016006	-0.061001	0.0366018	-0.0918497	0.0614247
rs661348	C	T	-0.0175536	0.00161228	1.33e-27	0.5757	118.5	0.01446	0.008013	-0.0469868	0.0365651	0.0541093	0.0126649	0.0189199	0.0188131	0.0120274	0.0259428	-0.0374942	0.0381138	0.0794579	0.0478244	-0.0473013	0.0447225	-0.00813298	0.0549879	0.0068763	0.0326944	-0.0148091	0.0216307	0.0301412	0.0340989	-0.0336602	0.0462167	0.00895974	0.0426813	0.027907	0.0639138	0.00239712	0.0162659	0.050503	0.0341998	0.0442083	0.0617458
rs668459	C	T	-0.0101071	0.00156323	1.01e-10	0.5864	41.8	0.004884	0.007976	0.00722605	0.02895	-0.0230327	0.0112702	0.0276796	0.0180695	0.027988	0.0235124	-0.0334348	0.0317139	-0.10454	0.0432839	-0.0735292	0.0392168	0.00883895	0.0457221	0.0103534	0.0277221	-0.0041912	0.0165711	0.0156214	0.0286292	0.0308717	0.0404579	0.0173496	0.0391446	-0.0215658	0.0533219	0.0335568	0.0147248	0.00290421	0.0284981	-0.0546776	0.0515927
rs6686889	C	T	0.017125	0.00178111	6.945e-22	0.2533	92.4	-0.006365	0.009122	-0.0309171	0.0350123	-0.0113355	0.0127616	0.00712532	0.0196379	-0.0307232	0.0269979	0.0489802	0.0363762	-0.0543935	0.0503101	-0.0264472	0.04419	0.150242	0.0546782	0.0422814	0.0328747	0.0105555	0.0196846	-0.103459	0.034541	-0.0348844	0.0467481	0.00290421	0.0425754	-0.0523078	0.0637918	0.0319035	0.0167659	-0.00269636	0.0326455	-0.153922	0.0620814
rs66887589	C	T	-0.014375	0.00155039	1.834e-20	0.5221	86	0.006692	0.007884	-0.00040008	0.0282652	-0.00914166	0.0110042	-0.018979	0.0176501	0.0150856	0.0227947	0.0236189	0.0311655	0.0360426	0.0424925	0.0645698	0.0391184	0.0364284	0.047924	0.0284903	0.0284034	-0.0126801	0.0172517	0.0473606	0.0291904	-0.0330399	0.0400189	0.0582689	0.0401833	0.0028958	0.0510071	-0.0119714	0.0142478	-0.0269602	0.0307807	-0.0400931	0.0505565
rs6777317	G	A	0.0111518	0.00174112	1.505e-10	0.2899	41	0.002906	0.00882	0.00190181	0.0298446	-0.0273233	0.0124685	0.0190809	0.0195485	0.0423857	0.0256771	-0.0437298	0.035335	0.011769	0.0449055	0.00160128	0.0382509	-0.0180364	0.05162	0.0186733	0.0308072	0.000500125	0.0174469	0.0508723	0.0320035	0.0494004	0.0445041	0.0565704	0.0439655	0.00340579	0.0560837	0.00120072	0.0141886	0.0312843	0.0340843	-0.018331	0.0543815
rs6783086	C	T	0.0155714	0.00157933	6.255e-23	0.3944	97.2	0.0007511	0.00808	-0.0310141	0.0307957	0.0169427	0.0113848	0.00984834	0.0176502	0.0322133	0.0236919	-0.00508704	0.0303926	0.030253	0.0430562	-0.043251	0.039714	-0.0618474	0.0499745	0.0318003	0.0290523	-0.00039992	0.0151935	-0.00159872	0.0274993	0.0612373	0.0413452	0.0350056	0.040351	-0.0234235	0.0540697	0.00420884	0.0139749	0.0326265	0.0316199	-0.2257	0.0537919
rs6797587	G	A	-0.0212321	0.00164953	6.564e-38	0.3285	165.7	0.004781	0.008369	-0.00652122	0.0298566	0.00219758	0.0112593	-0.000300045	0.0175841	-0.0107577	0.0237195	-0.0649653	0.034179	0.0541093	0.0451163	0.107329	0.0405855	0.0218593	0.049396	0.00747201	0.0284668	0.0199007	0.0183955	-0.0498207	0.0310819	-0.0419685	0.0429797	-0.0036065	0.0392902	0.0589291	0.0574559	-0.00430927	0.0145463	0.075293	0.0326899	0.0734363	0.0539855
rs680515	G	A	0.0153839	0.00159637	5.606e-22	0.3897	92.9	-0.006599	0.008101	-0.00672255	0.0292331	0.0291704	0.0114581	-0.0314907	0.0184221	-0.0556184	0.0241686	-0.0143018	0.0314861	-0.0256255	0.0432513	0.00856323	0.0373451	-0.0640053	0.0504933	-0.00843548	0.0279964	0.0130149	0.0177343	-0.0140989	0.0290624	-0.0398849	0.0416235	-0.0368715	0.0410249	-0.140412	0.0580911	-0.0204068	0.0149368	-0.0103534	0.0305451	0.0123237	0.0497168
rs687621	G	A	0.016375	0.00165805	5.304e-23	0.6733	97.5	-0.01184	0.008466	-0.0345914	0.0318526	-0.0258308	0.0118883	-0.0191828	0.0188615	-0.0113643	0.0238427	-0.0474061	0.0335177	0.0778865	0.0469358	-0.03015	0.0405872	-0.0488752	0.0509136	0.0485997	0.0309688	0.0224462	0.0186492	0.00945516	0.0294884	0.016267	0.0418614	-0.0267547	0.0416256	-0.22127	0.0565805	-0.0371828	0.015347	-0.0332466	0.0329266	0.0789036	0.0555763
rs6891344	G	A	0.0184286	0.00202492	8.98e-20	0.8186	82.8	0.000707	0.01034	0.0459289	0.0396372	0.00039992	0.012143	-0.0252152	0.0229245	0.0301412	0.0302729	-0.0132879	0.0389257	-0.0202027	0.0532674	-0.0527681	0.0494909	-0.0602809	0.0613263	0.0478373	0.0376409	-0.00250313	0.0206411	0.0233258	0.0369457	0.0571362	0.053577	0.0226417	0.0505518	-0.137081	0.0688226	-0.00873807	0.0181055	-0.0432207	0.0399034	0.0355602	0.0650686
rs6959688	G	A	-0.0113304	0.00158961	1.021e-12	0.5985	50.8	0.01415	0.008026	0.00359354	0.0341344	0.00618086	0.0123425	0.0131136	0.018556	-0.0292229	0.0268167	0.0459289	0.0386808	-0.0118702	0.0447475	0.0185273	0.0435371	0.042197	0.058447	-0.0678507	0.0348216	0.0104453	0.0215372	0.0009995	0.0298497	-0.0404054	0.0466515	0.0466927	0.045489	0.0344014	0.0647203	0.0253753	0.0174396	-0.0236781	0.0333128	0.0539198	0.0624461
rs7020564	T	A	-0.00991964	0.00171099	6.73e-09	0.7009	33.6	0.007652	0.008717	-0.00250313	0.0301577	0.00518653	0.0117676	-0.00350614	0.0181991	-0.0155198	0.0248933	-0.00883895	0.0328113	0.0908457	0.0486548	-0.0766651	0.0424269	0.0426763	0.0533642	0.0179381	0.030815	-0.0036065	0.0179524	-0.0145047	0.0307445	-0.0170444	0.0428324	0.0115332	0.0420456	-0.0686001	0.0599497	-0.00762903	0.0154634	0.0204887	0.0337366	-0.0192848	0.0538886
rs7043304	C	T	0.0157143	0.00222472	1.625e-12	0.8548	49.9	-0.009824	0.01123	-0.0285875	0.0421349	0.00762903	0.0153589	-0.0411419	0.0251107	0.0363528	0.0336305	0.0351092	0.0453214	-0.0843411	0.0599142	0.0551956	0.0564576	0.00370686	0.0648259	-0.0117309	0.0389336	0.0372866	0.0255821	-0.034498	0.0408139	0.0409262	0.058117	0.0831642	0.0594119	0.0504515	0.0788809	-0.0119286	0.0202231	0.0215301	0.0433204	0.0261387	0.0716151
rs7090758	C	T	-0.0136875	0.00154193	6.891e-19	0.5282	78.8	-0.005622	0.007881	-0.00020002	0.0313508	-0.0112632	0.0110369	0.00169856	0.0160726	-0.0322133	0.023223	0.0313048	0.0313913	0.0364284	0.0424744	0.0541093	0.0389539	0.0385474	0.0479699	-0.0300469	0.0284661	0.00259663	0.0160107	-0.0252152	0.0287007	-0.0430119	0.0403325	0.0612832	0.0402462	-0.0600685	0.0548333	-0.0272684	0.0145317	0.038355	0.0310315	-0.0145047	0.0486555
rs7096563	G	A	0.0100179	0.0016397	9.995e-10	0.3547	37.3	0.01392	0.008246	0.0371994	0.0315183	0.0020978	0.011049	-0.0147076	0.0183257	-0.00803217	0.0232107	0.00995033	0.0314384	-0.00370686	0.0415456	0.00846408	0.0383556	0.0286846	0.049424	0.0463109	0.0299397	0.0463109	0.018312	-0.0128826	0.0294582	0.0502177	0.0422136	0.0839734	0.0416834	-0.0145047	0.0545696	0.0135084	0.015027	0.0169554	0.0316364	0.0100493	0.050491
rs709668	G	A	-0.0135893	0.00193208	2.016e-12	0.2001	49.5	0.01105	0.009835	0.0786263	0.0371105	0.0230327	0.0138201	0.0204887	0.021807	-0.0101514	0.0277311	0.00747201	0.0368772	0.065975	0.0527221	9.9995e-05	0.0730679	0.0564748	0.0592213	-0.0183677	0.0347504	0.0176434	0.0214146	-0.0681718	0.0370542	0.0693395	0.0498603	-0.00491204	0.0457807	0.0433468	0.0664883	0.0252778	0.0179949	0.0103463	0.0367047	-0.0401972	0.0631444
rs7103648	G	A	-0.0209821	0.00158765	7.179e-40	0.613	174.7	0.003816	0.008074	0.0189199	0.0303108	0.0207825	0.0114595	-0.0197946	0.0180951	0.0296559	0.0238458	-0.00290421	0.0302172	0.0682192	0.0445226	-0.0787186	0.0396138	0.0130149	0.0473555	-0.0607059	0.0292678	-0.0495054	0.0178625	0.0418135	0.0298992	-0.0309748	0.0407146	0.00139902	0.0370647	-0.0641119	0.0559012	-0.0258308	0.0148069	0.0585519	0.0321931	-0.0584769	0.0521583
rs7137749	C	T	0.0126071	0.00162033	7.228e-15	0.3675	60.5	0.01397	0.008164	-0.0150121	0.0305581	0.0248877	0.01157	-0.0286053	0.0185322	0.001998	0.021703	-0.0508723	0.033262	0.0702721	0.0444149	-0.0673157	0.0409029	0.0244975	0.0489597	-0.0312843	0.0297279	-0.0251127	0.0182889	-0.0182658	0.0294946	-0.0360418	0.0418606	0.0299471	0.0406647	0.0774239	0.0569299	0.0144944	0.0149393	-0.0544562	0.0326542	0.0141001	0.0504741
rs7235890	G	T	-0.0151071	0.00256953	4.121e-09	0.8956	34.6	0.0152	0.01293	0.0434296	0.0497559	-0.00129916	0.0168635	-0.0141001	0.0281721	-0.0456424	0.0373598	-0.0495518	0.0505021	-0.0386436	0.0676999	0.0234734	0.0614318	-0.0185273	0.0749037	0.124657	0.0495249	0.00994933	0.0276464	0.0335568	0.0473679	0.0758017	0.0684971	0.00210221	0.0610271	-0.0523078	0.0867823	0.0272684	0.0238299	0.0197946	0.0491737	-0.0834216	0.0811732
rs72613227	T	A	-0.0168214	0.0025452	3.87e-11	0.8731	43.7	-0.02845	0.01177	-0.0190809	0.0436041	0.00955421	0.01625	-0.00420884	0.0249473	-0.0674227	0.0342833	0.0182328	0.0459282	-0.0234734	0.0614752	-0.0879573	0.0566529	0.0732505	0.0746553	-0.0103534	0.040552	-0.0666741	0.0257837	-0.058689	0.0428496	-0.0142003	0.0572567	-0.0658193	0.0584446	0.00667765	0.0765822	-0.0286053	0.0215323	-0.120587	0.0448084	0.0826854	0.0794773
rs72683923	C	T	0.0475446	0.00566927	5.023e-17	0.9788	70.3	-0.06762	0.02806	0.124163	0.11364	-0.0949702	0.0382362	0.108316	0.0667409	-0.0740772	0.0788752	0.231984	0.127435	0.0973082	0.155597	0.297137	0.160468	0.0276152	0.164074	0.0471698	0.100336	-0.00914166	0.0581849	0.149023	0.114182	0.0420053	0.138614	0.087003	0.145229	-0.218654	0.179315	0.0373921	0.0513519	-0.0950802	0.10424	0.0200967	0.172797
rs72688070	C	T	-0.0121696	0.00208295	5.144e-09	0.1682	34.1	-0.03072	0.0106	0.0192848	0.0382842	-0.00856323	0.0144034	-0.040566	0.0242031	0.0232686	0.030107	-0.000299955	0.033252	-0.146263	0.0604583	0.0500309	0.0503303	-0.0422929	0.063876	-0.0203907	0.0369915	-0.0241071	0.0232744	0.000500125	0.0336843	-0.0167588	0.0514734	0.0394687	0.0519572	-0.0506931	0.0727435	-0.00796817	0.0183643	-0.0235212	0.0407005	-0.0147901	0.0644264
rs72704264	G	C	0.0104464	0.00189613	3.603e-08	0.2172	30.4	0.01261	0.00947	0.00551518	0.0340624	0.0120726	0.0133242	0.0104545	0.0207254	0.0991576	0.0273441	0.0287082	0.0376387	-0.0256677	0.0507435	-0.031983	0.0466314	0.0125788	0.0553053	0.0442654	0.0344023	0.00672255	0.0202979	-0.0285875	0.0351548	0.00220242	0.0440992	0.0342809	0.0473578	-0.00498754	0.0620124	-0.0281014	0.0177272	-0.0273233	0.0371664	0.113393	0.061295
rs72719160	T	A	-0.0113393	0.00165956	8.339e-12	0.6827	46.7	-0.02988	0.008481	-0.0197946	0.0314643	-0.0198966	0.0119412	0.0306262	0.0192083	0.0134097	0.0242891	-0.0106566	0.0320597	-0.0134906	0.0435976	-0.0565704	0.0412554	0.098215	0.0533366	-0.0138961	0.0295153	0.00886063	0.0180775	-0.0430119	0.0308928	0.092488	0.044509	0.0204887	0.0416468	-0.0453112	0.0576559	-0.0172479	0.0154439	0.0214679	0.0328147	-0.142601	0.0538515
rs72799341	G	A	0.0142768	0.00182356	4.922e-15	0.2398	61.3	0.002167	0.009188	0.0182658	0.0342267	0.0343844	0.0129196	0.0689214	0.020334	0.0373904	0.026899	0.0599623	0.0365445	0.0116678	0.0470706	0.00672255	0.0418639	0.0946404	0.0556977	-0.00429078	0.0312712	0.00280393	0.0190609	-0.0211742	0.0333639	-0.00159872	0.0441219	0.0290169	0.0452617	0.0522411	0.0627678	0.0175532	0.0167505	0.0010005	0.0344064	-0.0738079	0.0612327
rs72812846	T	A	-0.0183304	0.00176019	2.153e-25	0.2785	108.4	-0.01692	0.008858	-0.0208805	0.0336844	-0.0144944	0.0126252	-0.0153811	0.0197878	-0.0123237	0.0253886	-0.0674717	0.0367117	0.0849045	0.0478485	-0.0357532	0.0438753	-0.0419094	0.0549113	0.0324199	0.0321401	-0.00618086	0.019078	-0.0299471	0.0328322	-0.0763127	0.0469677	0.0164343	0.0431625	-0.00389241	0.0569488	0.00581689	0.0157801	0.0296348	0.0344263	0.0140989	0.0551649
rs72847885	G	A	0.0116518	0.00162735	8.076e-13	0.663	51.3	-0.006898	0.008314	0.0140015	0.0306576	-0.00521357	0.0111888	-0.0112632	0.0182703	0.005286	0.022776	-0.0316971	0.0328143	0.00448991	0.0416895	0.0152826	0.0392736	-0.0541394	0.0504505	0.0395091	0.0302253	-0.0124775	0.017957	-0.018164	0.0297642	-0.0111621	0.0403213	0.0847087	0.042943	-0.0220411	0.0553325	-0.00984834	0.0148981	0.0164637	0.0318126	-0.0252152	0.0518575
rs72851229	G	C	-0.0121786	0.00206406	3.63e-09	0.1745	34.8	-0.001123	0.01049	-0.0124225	0.0383437	-0.0219572	0.0148543	0.00752827	0.0224854	0.0291199	0.0302857	-0.00965326	0.0396655	0.00180162	0.0525107	0.056782	0.0504199	0.127493	0.0623587	0.0502412	0.0373127	-0.00219758	0.0212828	-0.0116321	0.0367364	0.0524519	0.0526179	0.0517144	0.0518781	0.104583	0.0707867	0.00190181	0.017882	0.00060018	0.03828	0.0572055	0.0659408
rs7297416	C	A	0.0142589	0.00169671	4.327e-17	0.6958	70.6	0.009221	0.008597	0.0305292	0.0329612	-0.000500125	0.0107189	-0.0314907	0.0193425	0.00169856	0.0231059	-0.0300469	0.0340961	-0.0559356	0.0463665	-0.119009	0.0415893	-0.0336602	0.0517263	0.00299551	0.0290105	0.00737275	0.0183092	0.0532564	0.0322928	0.0390284	0.0442519	0.0453557	0.0438947	0.00905884	0.0562728	-0.0154183	0.0156448	0.0593061	0.0345204	0.059683	0.0565884
rs7302981	G	A	0.0236786	0.00158433	1.694e-50	0.3783	223.4	0.001819	0.00813	-0.0367677	0.0311331	-0.00120072	0.0109304	-0.0232686	0.0183525	-0.0193867	0.0236479	0.0651321	0.0323539	0.00985132	0.0414512	-0.0418642	0.0398937	0.0123237	0.0469985	-0.0268575	0.0291611	0.0314987	0.0179841	-0.0194887	0.029219	0.0299471	0.0408773	0.0920321	0.0409039	-0.0322133	0.0553376	-0.0398849	0.0149957	-0.0299439	0.0318385	0.0697126	0.05237
rs73030266	T	A	0.0271429	0.00315924	8.594e-18	0.9329	73.8	-0.006979	0.01579	-0.00220242	0.0549518	0.0207825	0.0221153	-0.0559356	0.0347601	-0.0133892	0.0437411	-0.0421771	0.0604827	0.0585519	0.0866721	0.0164637	0.073241	-0.0494004	0.0924439	-0.0257281	0.0544381	0.0449734	0.0355786	-0.00611868	0.0531007	0.0484091	0.0807868	-0.170077	0.0744231	-0.0158246	0.102637	0.00239712	0.0266244	-0.125336	0.0592533	0.0934903	0.105295
rs73033340	G	A	0.0474286	0.00469171	5.06e-24	0.9638	102.2	-0.01368	0.02252	0.0657877	0.0955741	-0.0327298	0.0325777	0.00458945	0.0476178	-0.0988264	0.0673226	0.0782565	0.0992625	-0.111938	0.12049	0.0374884	0.113835	0.0532564	0.146832	0.000499875	0.0858339	0.0310141	0.0541414	0.103098	0.0935609	-0.0915672	0.115951	0.0573251	0.118335	0.0848006	0.179429	-0.022757	0.0428019	0.0309171	0.088315	-0.218405	0.144655
rs73046792	G	A	-0.0135536	0.00218821	5.872e-10	0.1592	38.4	0.0116	0.01058	0.0129839	0.0385187	0.0156214	0.0147816	0.0133892	0.0232384	-0.0341115	0.0314616	0.0268575	0.0412915	-0.0946736	0.0599687	0.0682788	0.0511096	0.0251127	0.0621752	0.0378057	0.0378494	0.0306654	0.0232996	-0.00637961	0.0365452	-0.0181346	0.0525462	0.0678507	0.0527669	0.0636856	0.0720186	-0.0178399	0.0194053	-0.0180364	0.0404558	0.0133892	0.0648067
rs73158427	T	A	0.0160804	0.00209719	1.755e-14	0.1617	58.8	-0.007844	0.01062	-0.036814	0.0411772	0.00914166	0.0147403	-0.0317893	0.0243088	0.00732678	0.029701	0.0470916	0.0421318	-0.0362355	0.0575567	0.00210221	0.0471304	-0.0527822	0.0666691	0.0144032	0.0370911	0.0296348	0.0234695	-0.0524976	0.0402414	0.00722605	0.0508305	0.0239854	0.0519217	0.0434296	0.0721759	-0.0365248	0.0199004	-0.0147901	0.040403	0.0473013	0.0677855
rs7331680	G	T	0.0157768	0.00218185	4.802e-13	0.1488	52.3	0.0155	0.01104	0.0607059	0.0414562	0.00541463	0.0147481	-0.0143959	0.0243457	0.0486652	0.0320918	0.0133892	0.0418275	-0.0354637	0.0594011	0.0328332	0.052488	-0.0485997	0.0680439	-0.0151841	0.0387243	0.00742752	0.0233102	0.0759096	0.0398001	0.0223479	0.0543426	-0.0345946	0.0555816	-0.0621294	0.0777706	-0.01262	0.0198151	-0.0533512	0.0443448	0.0294288	0.0684074
rs7439567	C	T	0.0121786	0.00158622	1.621e-14	0.4105	58.9	3.64e-05	0.008028	-0.00039992	0.0294058	-0.00598207	0.0109289	0.0115666	0.0176965	0.00631993	0.0222945	0.0257281	0.0318437	-0.0328543	0.0432499	0.0225524	0.0384052	0.0101514	0.04659	-0.0156765	0.0283287	0.0180621	0.0176354	0.0134906	0.0284611	0.0379096	0.0408225	-0.00846408	0.0382177	0.0975026	0.055988	0.0238829	0.0147495	0.0300469	0.031363	0.0195906	0.0502223
rs745821	G	T	0.0137857	0.00181111	2.707e-14	0.7551	57.9	0.006493	0.009223	0.00538547	0.0325644	0.0233258	0.013071	-0.011769	0.0201067	0.032564	0.0272314	0.00836492	0.0347698	-0.0177567	0.0477692	0.0632564	0.046142	0.036139	0.0559377	-0.0280909	0.0327063	0.0158733	0.0201087	-0.0433251	0.0335103	0.0631626	0.0481717	-0.00130085	0.0417675	-0.0216323	0.0610441	0.0174469	0.0168544	0.0392207	0.0365262	0.0403739	0.0592918
rs7502046	C	T	0.0138839	0.00200082	3.949e-12	0.8108	48.2	-0.004013	0.01012	0.00180162	0.036074	-0.00458945	0.0134602	-0.0107421	0.0220038	0.013592	0.0288608	-0.0129162	0.0385013	0.0649653	0.0562856	0.0598562	0.0507043	0.0721407	0.0636794	-0.0205866	0.0355511	0.00652122	0.02151	0.0297378	0.0370688	0.0280909	0.0510668	-0.0292675	0.0495327	-0.119382	0.0687078	0.00611868	0.0178681	-0.00816656	0.0373443	-0.0484091	0.0638219
rs751984	C	T	0.0351518	0.00245248	1.378e-46	0.8826	205.4	0.002462	0.0124	0.0270313	0.055497	-0.0185714	0.0193926	0.0153811	0.0285926	-0.0219389	0.0400917	0.0730646	0.0610486	-0.00491204	0.0673171	-0.0753703	0.0675695	-0.0254204	0.0856928	0.102466	0.0561473	0.0690595	0.0353487	0.0270313	0.0521754	-0.06145	0.0705163	0.04095	0.0695449	0.180487	0.110478	-0.0199986	0.0261807	0.0185273	0.0505378	0.10472	0.100698
rs7524019	C	T	0.00925	0.00155329	2.6e-09	0.492	35.5	0.004468	0.007887	-0.0141001	0.0291486	0.00280393	0.0104861	-0.0444952	0.0178538	0.0146062	0.0227086	0.00642057	0.0296481	-0.0188218	0.041412	-0.0309171	0.038306	0.0107577	0.0456728	-0.00458945	0.0265536	-0.018331	0.0173525	-0.0171521	0.0282769	0.0287082	0.0398072	-0.0455468	0.0400242	0.0136933	0.0521423	-0.0179381	0.01439	-0.0127188	0.0299646	0.00240288	0.0464597
rs7592578	G	T	-0.0178393	0.0020001	4.707e-19	0.1938	79.6	-0.01406	0.01012	-0.0390527	0.0387001	-0.0271657	0.0144047	0.00239712	0.0207308	-0.0412387	0.03004	0.00935609	0.037907	0.0179381	0.0520984	-0.0914576	0.0512021	-0.152569	0.065324	0.0500275	0.0360906	-0.0532953	0.0227042	-0.0160278	0.0359615	-0.0457299	0.0520934	-0.00752827	0.0479975	0.0428679	0.0679788	-0.0129839	0.0181666	0.0524976	0.0391381	-0.0437429	0.0652839
rs7606205	C	A	-0.0113929	0.00170504	2.361e-11	0.7027	44.6	0.0009419	0.008664	0.00677698	0.0308402	0.0134097	0.0121668	0.00836492	0.0188323	-0.0385329	0.0253382	0.0281014	0.0343494	0.0187236	0.0455146	-0.0195906	0.0409465	0.00618086	0.0492259	-0.0267547	0.0307962	0.00747201	0.0182722	-0.0139975	0.0304739	-0.00571631	0.040942	-0.0436385	0.0432271	-0.0912385	0.0594837	0.022544	0.0158979	-0.0123763	0.0326667	-0.044579	0.055072
rs7611674	G	T	0.0140714	0.0019933	1.674e-12	0.8038	49.8	-0.005112	0.01009	0.00399202	0.0348069	-0.0124775	0.0138634	0.0244975	0.0227915	-0.0251127	0.0288943	-0.0603872	0.0394111	0.0193123	0.0527178	-0.0234734	0.047444	0.022935	0.0592269	0.00776974	0.0340224	0.0216636	0.0221279	-0.0306654	0.0359976	-0.026344	0.0496412	-0.0209172	0.0485759	-0.0261387	0.0662273	-0.00551518	0.0172652	0.0230327	0.0388462	0.0774239	0.0662139
rs76326501	C	A	0.0323036	0.0027261	2.174e-32	0.9089	140.4	0.03219	0.01365	-0.0307685	0.0513853	0.0119286	0.0191422	0.052118	0.0317821	-0.0208151	0.0390141	0.0433468	0.055967	0.0474559	0.0747933	0.00508704	0.0626167	-0.0374942	0.0813105	0.0199987	0.0485018	-0.0179603	0.0297974	0.0721346	0.0528233	0.0464064	0.0708686	-0.0115666	0.0653618	-0.130792	0.0931965	0.0686862	0.026165	0.0567583	0.0549631	0.142974	0.0966994
rs76452347	C	T	-0.0200536	0.00204235	9.371e-23	0.2053	96.4	0.01347	0.0101	0.0562529	0.0749146	0.0277824	0.0332705	0.00370686	0.0765284	0.0956302	0.0662369	-0.0873696	0.0819601	-0.178565	0.163134	-0.0750147	0.111395	-0.00796817	0.113642	0.0198966	0.0688955	-0.00409162	0.037662	0.132618	0.0767875	0.11991	0.112713	0.092554	0.120495	-0.0858107	0.143767	0.0253178	0.0371138	0.176976	0.114111	-0.0517382	0.125893
rs7694643	G	A	-0.0117679	0.00161391	3.068e-13	0.6443	53.2	-0.001723	0.008223	-0.0289761	0.0312089	-0.0130149	0.0114931	0.00280393	0.0169956	0.0124775	0.0235246	-0.00518653	0.0304778	0.0342809	0.0443839	0.0758017	0.0411816	0.103695	0.0519797	0.0270629	0.0297302	0.0321101	0.018419	0.0326265	0.0303973	-0.005286	0.0392907	0.0335568	0.0413949	0.00461061	0.0526316	-0.00667765	0.0145466	0.0315939	0.0323357	-0.00647897	0.0498446
rs7765526	G	A	0.0102232	0.00157274	8.023e-11	0.4629	42.3	0.00754	0.00797	-0.0448928	0.0304913	0.012225	0.0111392	0.0166604	0.0177645	0.0373921	0.0233606	-0.0144032	0.0307918	-0.0214279	0.0418612	-0.0160278	0.0375309	0.0612832	0.0487007	-0.0331432	0.0287446	-0.0194887	0.0175606	-0.00853633	0.0278387	0.0113355	0.0386985	-0.00270365	0.0366432	-0.082621	0.055713	-0.0222456	0.0146017	-0.0512933	0.0315059	-0.00150113	0.0473608
rs7777128	G	C	0.0231339	0.00285571	5.462e-16	0.0798	65.6	0.01838	0.01477	0.102143	0.0538231	-0.0206846	0.0206546	-0.00876151	0.0313039	0.0219389	0.0414848	0.105249	0.0564986	0.0773131	0.0769846	0.0281937	0.068422	-0.013311	0.084364	0.0609184	0.0514864	0.0332466	0.0317199	-0.0426763	0.0538251	-0.00925702	0.0697088	0.0349021	0.0708439	0.129084	0.0965166	0.0387408	0.0263911	-0.0307232	0.0570673	0.0788268	0.0907525
rs7810028	G	C	0.0125625	0.00195538	1.323e-10	0.8064	41.3	-0.006396	0.009982	-0.00752827	0.0356592	-0.0108587	0.0137561	0.0230327	0.0225201	0.0127188	0.0283187	-0.0178585	0.0383374	0.0768684	0.0556598	0.00548493	0.0456333	0.0813035	0.0629813	0.00856323	0.0341077	-0.00793137	0.0209794	-0.066781	0.0361759	0.0342082	0.0506256	0.0107421	0.0476189	0.0485044	0.0692315	-0.016841	0.017986	0.0030952	0.0361133	0.0260575	0.0631335
rs78151625	C	T	-0.0166875	0.00208013	1.039e-15	0.8342	64.4	-0.01044	0.01064	0.0107421	0.038935	0.00249688	0.0137177	-0.0292229	0.0236481	0.00767051	0.0297191	0.00229736	0.0392403	0.0949465	0.0602071	0.0170538	0.0504123	-0.0205089	0.0624025	0.0334348	0.0385954	-0.0357308	0.0233984	9.9995e-05	0.0289171	0.0348844	0.0542232	-0.0393647	0.0524463	-0.0342809	0.071216	-0.0119714	0.0189884	-0.0584769	0.0412571	-0.0717108	0.0675016
rs78378222	G	T	-0.0546607	0.00712599	1.714e-14	0.986	58.8	-0.1517	0.03607	-0.0999308	0.133945	-0.0720332	0.0508576	-0.0143018	0.0774973	-0.0864297	0.10391	0.123898	0.155447	-0.250386	0.179209	-0.219276	0.164284	-0.910557	0.148291	0.159394	0.146181	-0.394674	0.0678349	-0.176379	0.126564	0.429182	0.238434	0.208558	0.20813	-0.342349	0.226224	-0.250643	0.0606132	-0.258771	0.129487	-0.17626	0.22212
rs78648104	C	T	-0.0215446	0.00277439	8.141e-15	0.9084	60.3	-0.01791	0.01402	-0.0269602	0.0512406	0.0496469	0.0436361	-0.0211215	0.0309134	-0.0242927	0.0398648	0.0985776	0.105343	0.0462154	0.0758772	0.109123	0.0726076	0.0403739	0.084533	0.0496469	0.0516242	0.0282959	0.0310909	0.0340149	0.0511148	0.0474559	0.072154	0.0196065	0.147496	-0.0776373	0.0938035	0.00876151	0.0245843	0.0125213	0.0525389	-0.128857	0.0868472
rs79598313	C	T	0.0293393	0.0050884	8.125e-09	0.0251	33.2	0.07747	0.02593	-0.0804734	0.104767	-0.00508704	0.0342086	-0.0605305	0.0595048	-0.0260575	0.0751533	0.173401	0.0975686	-0.0561913	0.141497	0.203586	0.118757	-0.0365248	0.156748	0.0722482	0.0916993	-0.0264472	0.0572337	-0.0890177	0.10087	0.124317	0.127261	0.114401	0.124339	-0.0379699	0.17598	0.0211215	0.0465991	-0.0358497	0.100252	-0.0400857	0.166072
rs8014182	C	T	-0.0173393	0.00229259	3.938e-14	0.1319	57.2	-0.009744	0.01187	0.0269602	0.0429051	-0.00488803	0.0157695	0.0378057	0.0263503	-0.0132123	0.0331459	0.0114655	0.0440375	-0.0140015	0.060467	-0.0834216	0.0594423	0.0632593	0.0696205	0.00160128	0.0386306	-0.000299955	0.0229931	-0.07139	0.0442013	-0.0382587	0.0596354	0.054773	0.0581334	0.0114655	0.0758753	-0.0557185	0.0216898	-0.127865	0.0487674	-0.211638	0.0827458
rs8059962	C	T	-0.0124732	0.00158367	3.381e-15	0.4208	62	-0.00838	0.008025	0.00598207	0.0288248	0.00399202	0.0107784	-0.00060018	0.0157859	-0.00762903	0.0223925	0.065975	0.0322534	-0.0610247	0.0439936	-0.0447882	0.0394543	-0.00692392	0.0461467	-0.0126801	0.0279667	-0.0248051	0.0177994	-0.0303561	0.0293842	0.0358497	0.0406891	-0.00380724	0.037658	0.0198026	0.0536228	0.00319489	0.0138212	0.00578324	0.0293112	-0.0389488	0.0516364
rs8105753	C	A	0.00973214	0.00163618	2.714e-09	0.632	35.4	0.001159	0.008227	-0.0082338	0.0295166	0.00518653	0.0111872	0.00468899	0.0173804	-0.00130085	0.0221162	0.0396053	0.0330159	0.0670042	0.0453403	0.00886063	0.0380475	-0.0417599	0.0496702	-0.0440564	0.0296784	0.0153811	0.018089	0.0437298	0.0304207	0.076498	0.0429935	-0.0697789	0.0415405	0.0364284	0.0561626	-0.00924258	0.0147054	-0.00521357	0.0304224	0.040854	0.0528492
rs839755	C	A	-0.0132411	0.00157975	5.223e-17	0.6146	70.3	-0.003391	0.008054	0.0848925	0.0312393	-0.0125788	0.0113574	0.00229736	0.0170762	-0.00571631	0.022159	-0.0145047	0.0312304	-0.00340579	0.0403745	0.00747201	0.0373176	0.0527822	0.0497742	-0.0323166	0.0290249	0.0158733	0.0177763	0.00399202	0.0273611	0.00508704	0.0383847	0.0174469	0.0395848	-0.101037	0.056092	-0.00521357	0.0142109	0.0144944	0.0308134	0.0205866	0.0506458
rs871606	C	T	-0.0164643	0.00253668	8.561e-11	0.895	42.1	0.01144	0.01291	-0.113057	0.0472567	-0.00742752	0.0172873	0.0218593	0.0286715	0.031111	0.0377217	-0.0483503	0.049894	-0.0220411	0.0663094	0.0744579	0.0650688	0.0653195	0.0801083	0.0373921	0.0465711	0.0187236	0.0280655	0.0770536	0.0487278	0.0175452	0.0632882	-0.00440971	0.0603206	0.0619414	0.0897642	-0.0170444	0.0230393	-0.0116678	0.0474773	0.0791808	0.0849223
rs882624	C	T	-0.0140268	0.00165487	2.334e-17	0.3325	71.8	-0.0008883	0.008328	-0.0009995	0.0282269	-0.0195085	0.0118501	-0.0009995	0.0164589	-0.00886063	0.0234541	0.0292229	0.0329728	-0.0239118	0.0443567	0.0770971	0.040868	-0.00657832	0.0481304	-0.00458945	0.0282984	0.0123763	0.0180772	0.0863207	0.0304448	0.038429	0.0422763	0.00501254	0.0391685	0.0223479	0.0557231	0.00974735	0.0150173	-0.00955421	0.0311583	-0.0993927	0.0556752
rs918466	G	A	-0.0125179	0.00158342	2.671e-15	0.4092	62.5	0.0174	0.008004	0.00873807	0.0290263	0.0062193	0.0108818	0.00210221	0.0164614	0.00904074	0.022459	0.0221434	0.031257	0.0211215	0.0420242	-0.0295588	0.0387456	0.0822952	0.0489709	-0.0620354	0.0291655	0.00300451	0.0166526	0.00410843	0.0269504	-0.0397014	0.0409444	0.0856668	0.0404175	0.00974735	0.0519203	0.0240878	0.0146223	0.000500125	0.0279494	-0.0668172	0.0521669
rs919045	C	T	0.0106518	0.00159943	2.745e-11	0.6289	44.4	0.006822	0.008173	-0.00833464	0.0294847	0.0196065	0.0115978	-0.00984834	0.0178014	0.00747201	0.0228	-0.00300451	0.0303659	0.0880109	0.0452671	-0.0454159	0.0398601	0.00608147	0.0466903	0.0594946	0.0299996	-0.0174514	0.0179257	0.0041912	0.027884	0.0837895	0.0427296	-0.0119714	0.0391432	-0.00752827	0.0530562	-0.00190181	0.0136083	0.0510733	0.032545	-0.00230265	0.047673
rs9302885	G	A	0.00871429	0.00155589	2.134e-08	0.4454	31.4	-0.006177	0.007905	0.0599656	0.0304591	-0.00833464	0.0110544	-0.023371	0.0178675	0.0142973	0.0228018	-0.00541463	0.0294678	0.0113355	0.0407133	0.0113355	0.0370641	0.0178399	0.0467381	-0.00863719	0.0272435	0.022935	0.0175844	0.0350775	0.0290645	-0.0415514	0.0406756	-0.0126801	0.0382086	0.0582689	0.0550257	-0.0139975	0.0143953	-0.0474061	0.0314223	0.0321767	0.0505335
rs9368222	C	A	0.0105268	0.00173863	1.408e-09	0.268	36.7	-0.0194	0.008932	-0.0266419	0.0337435	-0.0191161	0.0268115	-0.00836492	0.0193397	-0.0119286	0.0254787	-0.095492	0.0663332	-0.0476467	0.0487947	-0.0227395	0.042918	0.0124775	0.0513544	-0.0556239	0.0328879	-0.00697561	0.0189166	0.0145047	0.0315875	0.03335	0.0448465	0.12511	0.0978905	-0.0188218	0.0593678	-0.0283931	0.0164147	-0.0115332	0.033601	0.0594316	0.0569309
rs9401090	C	T	0.00982143	0.00178511	3.759e-08	0.745	30.3	-0.006287	0.008971	0.0028958	0.0320669	0.0200967	0.0127575	0.0738079	0.0205526	0.016267	0.0259801	0.0287818	0.03599	-0.0178585	0.0467043	-0.00110061	0.0413799	0.00259663	0.0502057	-0.0438474	0.0323365	0.0157749	0.0197215	0.0389322	0.0333917	-0.0426988	0.0454461	-0.0537173	0.0450426	-0.00803217	0.0583677	-0.0474061	0.0164212	0.00518653	0.0329274	0.0686862	0.0596441
rs9472135	C	T	0.0138214	0.00169997	4.286e-16	0.6981	66.1	-0.004983	0.008545	-0.0347985	0.0324536	0.000699755	0.0104883	0.0185273	0.0192227	-0.0212236	0.0247918	0.0265446	0.0340774	0.00468899	0.0433215	0.0339182	0.0418495	0.0825933	0.0540162	-0.0145047	0.0299074	0.0274206	0.0191579	-0.0296348	0.031151	-0.0258308	0.0427195	0.0160702	0.041674	-0.0010005	0.0563486	0.00458945	0.0148126	0.0211742	0.0330904	-0.0649653	0.0551351
rs9508495	C	T	-0.0173571	0.0018181	1.341e-21	0.7569	91.1	-0.005155	0.00928	-0.0281014	0.0346942	-0.0195085	0.013076	0.0220411	0.0209235	0.0159262	0.0266237	-0.052118	0.036762	-0.016267	0.0479915	0.0188771	0.0441746	0.038429	0.0565635	-0.0335315	0.0331489	-0.0187236	0.0201989	0.00974735	0.0325228	0.0707444	0.0487035	-0.0252778	0.0454551	0.0182658	0.0615745	-0.00747201	0.0162917	0.013592	0.0351365	-0.0232281	0.0577422
rs9526707	G	A	-0.0108661	0.00166407	6.59e-11	0.3222	42.6	-0.004773	0.008376	0.0010005	0.0285881	0.00320513	0.0112381	0.0170444	0.0186451	-0.0519281	0.0250424	-0.0117309	0.0322714	-0.0340149	0.0452019	-0.0720416	0.0420794	0.00491204	0.0475715	0.0671018	0.0302552	-0.00647897	0.0178896	0.00140098	0.0282064	-0.0281987	0.0425695	-0.0467882	0.042745	-0.0633503	0.0591172	0.026036	0.0154072	-0.012225	0.0316913	-0.00429078	0.0507031
rs9549297	G	A	-0.0132411	0.00204384	9.269e-11	0.8203	42	0.01723	0.01028	0.0711106	0.0408465	0.00119928	0.0130079	0.0267393	0.02331	0.0373921	0.0306778	0.0790884	0.0428716	0.0451646	0.056228	0.0981244	0.0528142	0.102015	0.0663529	-0.0148091	0.0357859	0.013607	0.0225475	0.043251	0.0385698	0.116004	0.0554376	-0.096621	0.0511972	-0.00481156	0.125197	-0.0140989	0.0185441	0.0645698	0.0415449	-0.222894	0.0630216
rs9563529	G	T	0.0109107	0.0019222	1.378e-08	0.2043	32.2	0.002798	0.00978	0.000300045	0.0304493	-0.0227395	0.0139111	0.0113643	0.021272	0.0217345	0.028116	-0.0037928	0.0363058	0.0428031	0.0520275	0.041343	0.0470482	0.00551518	0.0555137	-0.0102473	0.0337708	0.00370686	0.0202764	-0.00707491	0.0338095	0.0195906	0.0478595	-0.0130149	0.0470823	0.153851	0.122053	0.0231663	0.0178478	-0.00697561	0.0362079	0.132275	0.0617946
rs9638084	G	A	0.0103036	0.00158726	8.508e-11	0.3978	42.1	0.01155	0.008033	0.0263498	0.0305102	-0.00994933	0.0112033	-0.00954541	0.0175443	0.0425804	0.023723	0.034981	0.0321267	0.0451646	0.0434995	0.0189199	0.0382623	0.0318862	0.0485707	-0.0378057	0.0293756	0.0068763	0.0171225	-0.00893984	0.0282338	0.0722276	0.0414326	0.0639133	0.0408371	0.0685928	0.0559679	0.0010994	0.0138089	-0.0857758	0.0321497	0.0167588	0.0499355
rs9687065	G	A	0.0196339	0.00198622	4.849e-23	0.8102	97.7	0.0242	0.01013	0.0314018	0.0383915	-0.0010005	0.0128511	0.0484091	0.0232349	0.0143959	0.028755	0.0209784	0.039362	0.0373921	0.0545669	0.0655068	0.0507113	0.087278	0.064088	-0.00984834	0.0342593	0.000499875	0.0221234	-0.0741849	0.0364202	0.00149888	0.0485552	-0.0990472	0.0498984	-0.0137947	0.0657551	0.00925702	0.0180248	0.10084	0.0412495	-0.109145	0.0637739
rs9810888	G	T	-0.0102768	0.00155924	4.375e-11	0.4981	43.4	-0.0004138	0.007935	0.00628024	0.0282049	-0.013592	0.0111443	0.015578	0.0176953	-0.012275	0.0226267	0.0526873	0.0318332	0.0385474	0.0426645	0.00299551	0.0355108	0.00905884	0.0455753	0.0258627	0.0283715	-0.0236781	0.0175057	0.031111	0.0289444	-0.0733237	0.0409094	-0.00170145	0.0359388	-0.127493	0.055564	-0.00380724	0.0137005	-0.0460439	0.0313119	0.0455468	0.0509968
rs9815354	G	A	0.0287143	0.00211432	5.261e-42	0.163	184.4	0.01983	0.01077	0.0278852	0.0398189	0.00783058	0.0147398	-0.0144944	0.0236824	-0.0234235	0.0312815	0.00240288	0.039304	0.00330546	0.0534716	0.00571631	0.0489244	0.027988	0.0632256	0.0251127	0.0379719	0.0225524	0.0234836	-0.0479327	0.0400665	0.0152152	0.0522519	-0.026155	0.0531645	-0.0875529	0.0776162	0.0315939	0.0195448	0.0612373	0.0416544	-0.123721	0.0729883
rs9932220	G	A	-0.0142054	0.0018767	3.756e-14	0.2177	57.3	0.004449	0.009539	0.0339705	0.0360401	0.0234734	0.0134925	-0.00079968	0.0199525	-0.0164637	0.0276579	0.00924258	0.0363713	0.0466724	0.051076	0.0638987	0.0463861	0.101479	0.0577208	0.0506619	0.0343671	-0.00249688	0.0195313	-0.0439212	0.0356557	0.0732161	0.0484307	-0.0390284	0.0485278	0.0569937	0.0652561	0.00722605	0.0168184	0.0187752	0.0363782	-0.0565694	0.0628907
rs9932866	G	A	0.0103036	0.00163445	2.902e-10	0.3667	39.7	0.003892	0.008211	0.0110609	0.0356536	-0.00179838	0.012281	-0.00119928	0.0180122	-0.024595	0.0273822	-0.0184291	0.0380759	0.0292229	0.0471423	-0.0439212	0.0461405	-0.038836	0.0595417	-0.016267	0.0344293	-0.0203907	0.022532	0.00762903	0.0330604	0.0637921	0.0480403	0.0752625	0.0462948	-0.0458334	0.067097	0.0306654	0.0177569	-0.0170538	0.0337423	0.0781778	0.0635463
Abbreviations: EA, effect allele; EAF, effect allele frequency; NEA, non-effect allele; SE, standard error; SNP, single nucleotide polymorphism

## Sheet: S3
Supplementary Table 3. Power calculations for total and site-specific cancers.
	Odds ratio that can be detected at % power1
	Systolic blood pressure						Diastolic blood pressure
	60	70	80	90	95		60	70	80	90	95
Total cancer	1.08	1.09	1.1	1.12	1.13		1.07	1.08	1.09	1.11	1.12
Bladder	1.29	1.33	1.37	1.43	1.47		1.28	1.31	1.35	1.4	1.44
Breast	1.11	1.13	1.14	1.16	1.18		1.11	1.12	1.13	1.15	1.17
Cervix	1.18	1.2	1.22	1.26	1.28		1.17	1.19	1.21	1.24	1.27
Colon	1.23	1.26	1.29	1.33	1.37		1.21	1.24	1.27	1.31	1.34
Endometrium	1.31	1.35	1.39	1.45	1.5		1.29	1.33	1.37	1.42	1.47
Esophagus/Stomach	1.42	1.47	1.53	1.61	1.68		1.39	1.44	1.5	1.57	1.63
Kidney	1.38	1.43	1.48	1.56	1.62		1.36	1.4	1.45	1.52	1.57
Lymphocytic Leukemia	1.48	1.53	1.6	1.69	1.77		1.44	1.5	1.56	1.65	1.71
Lung	1.28	1.32	1.36	1.41	1.45		1.26	1.29	1.33	1.38	1.42
Melanoma	1.17	1.19	1.22	1.25	1.28		1.16	1.18	1.2	1.23	1.26
Non-Hodgkin's Lymphoma	1.29	1.32	1.36	1.42	1.46		1.27	1.3	1.34	1.39	1.43
Oral Cavity/Pharynx	1.4	1.45	1.5	1.58	1.64		1.37	1.42	1.47	1.54	1.6
Ovary	1.39	1.44	1.5	1.57	1.64		1.37	1.41	1.46	1.53	1.59
Pancreas	1.54	1.61	1.68	1.79	1.87		1.5	1.56	1.63	1.73	1.81
Prostate	1.14	1.16	1.18	1.21	1.23		1.13	1.15	1.17	1.19	1.21
Rectum	1.31	1.34	1.39	1.45	1.49		1.29	1.32	1.36	1.42	1.46
Thyroid	1.5	1.57	1.64	1.73	1.81		1.47	1.53	1.6	1.68	1.76
1 At 5% alpha, based on the 272 (267) single nucleotide polymorphisms explaining 2.59% (2.96%) of the phenotypic variance of systolic (diastolic) blood pressure.

## Sheet: S4
Supplementary Table S4. Mendelian randomization estimates of systolic (per 10 mmHg increment) blood pressure on total and site-specific cancers.
Cancer site	IVW			WM			MR-Egger					MVMR IVW adjusted for BMI			MVMR Egger adjusted for BMI					MVMR IVW adjusted for ever-smoking			MVMR Egger adjusted for ever-smoking
	OR	95% CI	p-value	OR	95% CI	p-value	OR	95% CI	p-value	intercept	intercept p	OR	95% CI	p-value	OR	95% CI	p-value	intercept	intercept p	OR	95% CI	p-value	OR	95% CI	p-value	intercept	intercept p
Total cancer	0.99	0.95, 1.03	0.619	0.98	0.92, 1.04	0.472	0.95	0.85, 1.06	0.339	0.001	0.408	0.99	0.95, 1.04	0.755	0.98	0.93, 1.04	0.545	0.0003	0.572	0.99	0.95, 1.04	0.773	0.93	0.85, 1.02	0.107	0.002	0.094
Bladder	1.03	0.89, 1.20	0.658	1.15	0.94, 1.41	0.167	1.12	0.77, 1.63	0.549	-0.003	0.645	1.1	0.94, 1.28	0.246	1.15	0.94, 1.41	0.178	-0.002	0.47	1.03	0.89, 1.20	0.675	1.05	0.77, 1.44	0.753	-0.0006	0.896
Breast	1	0.94, 1.07	0.976	1.03	0.95, 1.11	0.497	0.93	0.79, 1.09	0.386	0.003	0.337	0.98	0.92, 1.05	0.616	0.95	0.87, 1.03	0.2	0.001	0.166	1	0.94, 1.07	0.957	0.91	0.79, 1.04	0.173	0.003	0.113
Cervix	0.94	0.87, 1.02	0.134	0.88	0.79, 0.99	0.0338	0.89	0.73, 1.09	0.269	0.002	0.581	0.92	0.84, 1.00	0.0545	0.91	0.81, 1.03	0.139	6e-05	0.961	0.94	0.87, 1.02	0.144	0.85	0.72, 1.00	0.0563	0.004	0.169
Colon	0.96	0.87, 1.06	0.447	0.99	0.84, 1.16	0.879	0.94	0.73, 1.20	0.613	0.0009	0.828	0.96	0.85, 1.08	0.475	1	0.85, 1.16	0.957	-0.001	0.458	0.96	0.87, 1.06	0.442	0.87	0.70, 1.07	0.192	0.003	0.286
Endometrium	0.95	0.83, 1.09	0.495	0.91	0.74, 1.13	0.396	0.83	0.59, 1.16	0.271	0.005	0.366	0.88	0.75, 1.03	0.104	0.91	0.73, 1.12	0.356	-0.001	0.645	0.95	0.83, 1.09	0.488	0.8	0.60, 1.06	0.117	0.006	0.159
Esophagus/stomach	1.08	0.90, 1.30	0.385	1.07	0.81, 1.41	0.642	1.22	0.78, 1.91	0.389	-0.004	0.573	1.13	0.92, 1.39	0.232	1.16	0.88, 1.52	0.292	-0.0007	0.811	1.08	0.90, 1.30	0.392	1.18	0.80, 1.72	0.405	-0.003	0.63
Kidney	1.19	0.99, 1.42	0.0593	1.11	0.85, 1.46	0.446	1.32	0.84, 2.05	0.229	-0.004	0.626	1.23	1.01, 1.50	0.0437	1.21	0.93, 1.58	0.153	0.0004	0.891	1.18	0.99, 1.42	0.0675	1.33	0.91, 1.94	0.144	-0.004	0.503
Lymphocytic Leukemia	0.91	0.74, 1.12	0.362	1.01	0.74, 1.38	0.952	1.16	0.70, 1.94	0.559	-0.009	0.299	1.08	0.85, 1.36	0.535	0.89	0.66, 1.22	0.472	0.006	0.07	0.9	0.73, 1.11	0.315	1.16	0.75, 1.79	0.497	-0.009	0.185
Lung	1	0.88, 1.14	0.973	0.98	0.80, 1.20	0.845	1.18	0.85, 1.63	0.334	-0.006	0.299	0.99	0.85, 1.16	0.923	1.06	0.86, 1.30	0.588	-0.002	0.35	0.98	0.86, 1.12	0.818	1.02	0.77, 1.35	0.891	-0.001	0.779
Melanoma	1.09	1.01, 1.18	0.0363	1.1	0.97, 1.25	0.121	1	0.81, 1.22	0.976	0.003	0.341	1.1	1.00, 1.21	0.0533	1.09	0.96, 1.24	0.177	0.0002	0.87	1.09	1.00, 1.18	0.0448	1.1	0.93, 1.31	0.26	-0.0005	0.85
Non-Hodgkin's Lymphoma	0.99	0.88, 1.12	0.885	0.91	0.75, 1.11	0.341	0.88	0.65, 1.20	0.421	0.004	0.413	0.98	0.85, 1.13	0.818	0.96	0.79, 1.15	0.629	0.0009	0.639	1	0.88, 1.13	0.997	0.81	0.62, 1.05	0.106	0.007	0.066
Oral cavity/pharyngeal	1.13	0.95, 1.35	0.173	1.06	0.82, 1.39	0.649	1.36	0.88, 2.11	0.173	-0.006	0.373	1.12	0.93, 1.37	0.237	1.09	0.84, 1.41	0.502	0.0009	0.732	1.11	0.94, 1.33	0.225	1.5	1.05, 2.17	0.0277	-0.01	0.065
Ovary	0.94	0.79, 1.13	0.516	0.83	0.64, 1.09	0.176	1.12	0.72, 1.74	0.605	-0.006	0.395	0.86	0.71, 1.04	0.127	0.86	0.67, 1.12	0.267	-0.0002	0.953	0.96	0.80, 1.14	0.626	1.07	0.74, 1.56	0.722	-0.004	0.502
Pancreas	1.06	0.83, 1.34	0.642	0.96	0.67, 1.38	0.824	0.55	0.31, 0.99	0.0465	0.02	0.017	1.01	0.77, 1.32	0.957	0.98	0.69, 1.39	0.894	0.001	0.79	1.04	0.82, 1.32	0.745	0.56	0.34, 0.92	0.0213	0.02	0.005
Prostate	1.02	0.95, 1.11	0.544	0.98	0.89, 1.08	0.745	1.08	0.89, 1.31	0.431	-0.002	0.553	1.03	0.95, 1.12	0.463	1.01	0.90, 1.13	0.922	0.0008	0.486	1.02	0.95, 1.10	0.569	1.07	0.92, 1.25	0.377	-0.002	0.486
Rectum	0.92	0.79, 1.06	0.243	0.85	0.69, 1.06	0.154	0.58	0.41, 0.83	0.00289	0.02	0.006	0.91	0.77, 1.07	0.254	0.86	0.69, 1.07	0.174	0.002	0.447	0.92	0.80, 1.07	0.282	0.65	0.48, 0.87	0.00366	0.01	0.007
Thyroid	0.98	0.79, 1.23	0.893	0.91	0.65, 1.29	0.609	1.01	0.58, 1.76	0.98	-0.0008	0.931	0.92	0.72, 1.19	0.535	0.95	0.68, 1.33	0.785	-0.001	0.764	0.98	0.78, 1.23	0.86	0.95	0.60, 1.52	0.847	0.0009	0.901
Abbreviations: BMI, body mass index; IVW, inverse-variance weighting; MVMR, multivariable Mendelian randomization; MR, Mendelian randomization; WM, weighted median.

## Sheet: S5
Supplementary Table S5. Mendelian randomization estimates of diastolic (per 5 mmHg increment) blood pressure on total and site-specific cancers.
Cancer site	IVW			WM			MR-Egger					MVMR IVW adjusted for BMI			MVMR Egger adjusted for BMI					MVMR IVW adjusted for ever-smoking			MVMR Egger adjusted for ever-smoking
	OR	95% CI	p-value	OR	95% CI	p-value	OR	95% CI	p-value	intercept	intercept p	OR	95% CI	p-value	OR	95% CI	p-value	intercept	intercept p	OR	95% CI	p-value	OR	95% CI	p-value	intercept	intercept p
Total cancer	1	0.96, 1.04	0.953	1	0.96, 1.05	0.864	0.95	0.87, 1.04	0.253	0.002	0.218	1.01	0.97, 1.05	0.644	1	0.95, 1.05	0.939	0.0004	0.522	1	0.96, 1.04	0.985	0.96	0.89, 1.03	0.248	0.002	0.183
Bladder	1.02	0.90, 1.16	0.729	1.07	0.89, 1.28	0.465	1.18	0.88, 1.58	0.265	-0.006	0.285	1.1	0.97, 1.25	0.156	1.21	1.02, 1.43	0.0283	-0.004	0.088	1.06	0.94, 1.20	0.371	1	0.78, 1.27	0.981	0.002	0.578
Breast	1.01	0.96, 1.06	0.669	0.98	0.92, 1.05	0.654	0.9	0.79, 1.01	0.0774	0.005	0.032	0.99	0.94, 1.04	0.679	0.94	0.88, 1.01	0.0875	0.002	0.033	1.01	0.96, 1.07	0.65	0.9	0.81, 0.99	0.0363	0.005	0.007
Cervix	0.96	0.90, 1.03	0.279	0.97	0.88, 1.07	0.546	0.84	0.72, 0.99	0.0337	0.006	0.066	0.94	0.88, 1.01	0.118	0.95	0.86, 1.05	0.3	-0.0003	0.831	0.96	0.90, 1.03	0.281	0.83	0.72, 0.94	0.00383	0.007	0.007
Colon	0.96	0.88, 1.04	0.334	0.97	0.85, 1.09	0.582	0.75	0.62, 0.92	0.00655	0.01	0.011	0.96	0.87, 1.05	0.349	0.98	0.86, 1.11	0.71	-0.0008	0.611	0.96	0.88, 1.04	0.33	0.79	0.67, 0.94	0.00733	0.008	0.011
Endometrium	0.92	0.82, 1.03	0.128	0.86	0.72, 1.02	0.0895	0.86	0.66, 1.14	0.295	0.003	0.637	0.89	0.78, 1.01	0.078	0.87	0.73, 1.04	0.117	0.0008	0.718	0.92	0.82, 1.04	0.169	0.92	0.74, 1.16	0.5	-0.0001	0.976
Esophagus/stomach	1.07	0.92, 1.24	0.394	1.03	0.80, 1.31	0.833	1.12	0.78, 1.60	0.548	-0.002	0.784	1.06	0.89, 1.25	0.523	1.17	0.93, 1.46	0.183	-0.004	0.194	1.07	0.92, 1.25	0.38	1.03	0.76, 1.39	0.848	0.002	0.764
Kidney	1.12	0.97, 1.30	0.135	1.09	0.88, 1.35	0.417	1.16	0.82, 1.65	0.399	-0.002	0.814	1.16	0.98, 1.37	0.0754	1.28	1.03, 1.59	0.0237	-0.004	0.167	1.09	0.94, 1.27	0.264	1.3	0.97, 1.75	0.0828	-0.007	0.176
Lymphocytic Leukemia	1.01	0.85, 1.20	0.916	1.01	0.77, 1.33	0.938	1.31	0.87, 1.97	0.205	-0.01	0.176	1.04	0.86, 1.26	0.688	0.91	0.70, 1.18	0.473	0.005	0.118	1.02	0.85, 1.22	0.823	1.18	0.83, 1.67	0.351	-0.006	0.34
Lung	0.96	0.86, 1.07	0.484	1.03	0.88, 1.22	0.689	1.23	0.95, 1.58	0.115	-0.01	0.039	1.01	0.89, 1.14	0.866	1.05	0.90, 1.24	0.519	-0.002	0.431	0.97	0.87, 1.08	0.552	1.07	0.87, 1.32	0.511	-0.004	0.264
Melanoma	1.11	1.03, 1.20	0.00793	1.11	1.00, 1.24	0.0539	1.18	0.98, 1.42	0.0845	-0.002	0.501	1.09	1.00, 1.18	0.0398	1.08	0.97, 1.20	0.153	0.0002	0.851	1.12	1.04, 1.21	0.00405	1.16	0.99, 1.35	0.0591	-0.001	0.626
Non-Hodgkin's Lymphoma	0.89	0.80, 0.99	0.0354	0.85	0.71, 1.00	0.0566	0.89	0.69, 1.14	0.352	0.0003	0.956	0.96	0.85, 1.08	0.489	0.91	0.77, 1.06	0.221	0.002	0.285	0.9	0.81, 1.00	0.0614	0.84	0.68, 1.04	0.104	0.003	0.433
Oral cavity/pharyngeal	1.13	0.98, 1.31	0.0957	0.99	0.79, 1.24	0.905	1.02	0.72, 1.44	0.913	0.005	0.509	1.15	0.97, 1.35	0.0979	1.12	0.90, 1.39	0.316	0.001	0.706	1.12	0.97, 1.30	0.135	1.13	0.85, 1.52	0.398	-0.0005	0.927
Ovary	0.9	0.78, 1.05	0.172	0.87	0.70, 1.09	0.233	1.05	0.74, 1.50	0.779	-0.007	0.345	0.85	0.72, 1.00	0.0441	0.85	0.68, 1.05	0.132	-6e-05	0.982	0.91	0.78, 1.06	0.214	1.06	0.78, 1.43	0.706	-0.007	0.239
Pancreas	0.99	0.80, 1.22	0.923	0.97	0.72, 1.30	0.819	0.81	0.49, 1.32	0.39	0.009	0.367	0.97	0.78, 1.22	0.806	0.98	0.73, 1.32	0.893	-0.0003	0.938	1.01	0.82, 1.24	0.924	0.81	0.54, 1.22	0.313	0.009	0.218
Prostate	1.02	0.95, 1.09	0.62	0.95	0.87, 1.04	0.249	1.07	0.91, 1.25	0.427	-0.002	0.519	1.01	0.94, 1.09	0.698	1.01	0.92, 1.12	0.788	4e-05	0.975	1.02	0.96, 1.09	0.513	1.03	0.91, 1.17	0.649	-0.0003	0.886
Rectum	0.94	0.83, 1.06	0.296	0.87	0.72, 1.05	0.142	0.78	0.58, 1.04	0.0937	0.008	0.172	0.95	0.83, 1.09	0.482	0.87	0.73, 1.05	0.15	0.003	0.166	0.96	0.85, 1.09	0.542	0.79	0.63, 1.00	0.0517	0.008	0.057
Thyroid	1.09	0.89, 1.33	0.416	0.96	0.71, 1.28	0.761	0.89	0.56, 1.43	0.64	0.008	0.37	1.02	0.83, 1.26	0.844	1.06	0.80, 1.41	0.666	-0.002	0.662	1.06	0.87, 1.30	0.548	0.92	0.62, 1.35	0.661	0.006	0.384
Abbreviations: BMI, body mass index; IVW, inverse-variance weighting; MVMR, multivariable Mendelian randomization; MR, Mendelian randomization; WM, weighted median.

## Sheet: S6
Supplementary Table S6. Mendelian randomization estimates of systolic (per 10 mmHg increment) and diastolic (per 5 mmHg increment) blood pressure on site-specific cancers in genetic consortia.
Cancer site	Exposure	IVW			WM			MR-Egger					MVMR IVW adjusted for BMI			MVMR Egger adjusted for BMI					MVMR IVW adjusted for ever-smoking			MVMR Egger adjusted for ever-smoking
		OR	95% CI	p-value	OR	95% CI	p-value	OR	95% CI	p-value	intercept	intercept p	OR	95% CI	p-value	OR	95% CI	p-value	intercept	intercept p	OR	95% CI	p-value	OR	95% CI	p-value	intercept	intercept p
Breast	Systolic	0.96	0.91, 1.01	0.0856	0.99	0.94, 1.04	0.71	0.89	0.78, 1.01	0.0795	0.002	0.24	0.93	0.89, 0.98	0.00923	0.88	0.82, 0.94	0.00019	0.002	0.008	0.95	0.91, 1.01	0.0783	0.9	0.81, 1.00	0.0552	0.002	0.219
	Diastolic	0.97	0.93, 1.01	0.105	0.96	0.92, 0.99	0.0256	0.91	0.82, 1.00	0.0556	0.003	0.172	0.96	0.92, 1.00	0.0559	0.91	0.86, 0.96	0.00114	0.002	0.006	0.97	0.93, 1.01	0.137	0.91	0.84, 0.99	0.028	0.003	0.095
Prostate	Systolic	0.96	0.90, 1.03	0.224	0.95	0.88, 1.02	0.143	0.88	0.74, 1.05	0.168	0.003	0.32	0.94	0.88, 1.00	0.0688	0.91	0.83, 0.99	0.0374	0.001	0.276	0.96	0.90, 1.02	0.179	0.91	0.79, 1.04	0.177	0.002	0.415
	Diastolic	0.96	0.91, 1.02	0.215	0.95	0.90, 1.02	0.142	0.93	0.81, 1.07	0.33	0.001	0.6	0.97	0.91, 1.03	0.294	0.96	0.88, 1.04	0.29	0.0004	0.678	0.97	0.91, 1.02	0.233	0.94	0.83, 1.05	0.251	0.001	0.524
Lung	Systolic	0.91	0.83, 0.99	0.0335	0.92	0.81, 1.05	0.211	0.89	0.72, 1.11	0.299	0.0007	0.834	0.91	0.82, 1.00	0.0591	0.91	0.80, 1.04	0.151	2e-05	0.989	0.91	0.83, 0.99	0.0339	0.92	0.76, 1.11	0.387	-0.0005	0.871
	Diastolic	0.95	0.88, 1.02	0.166	0.95	0.85, 1.06	0.345	0.93	0.78, 1.11	0.453	0.0007	0.848	0.94	0.87, 1.02	0.141	0.91	0.82, 1.02	0.094	0.001	0.389	0.96	0.89, 1.03	0.289	0.96	0.82, 1.11	0.553	0.0002	0.947
Abbreviations: BMI, body mass index; IVW, inverse-variance weighting; MVMR, multivariable Mendelian randomization; MR, Mendelian randomization; WM, weighted median.
